# Supplementary material for: Comprehensive proteomics of CSF, plasma, and urine identify DDC and other biomarkers of early Parkinson’s disease
Source: Acta Neuropathol. 2024 Mar 11;147(1):52. doi: 10.1007/s00401-024-02706-0 (PMC10927779; doi:10.1007/s00401-024-02706-0)
Supplement: Supplementary file 1 — Supplementary file1 (XLSX 3509 KB) [file 401_2024_2706_MOESM1_ESM.xlsx]

## Sheet: Table of Contents
Table of Contents
ST1	Demographics of cohorts in this study
ST2	S5x Olink CSF PD vs HC
ST3	S5x Olink plasma PD vs HC
ST4	S5x Olink CSF PD vs AD
ST5	S5x Olink plasma PD vs AD
ST6	S5x SomaScan CSF PD vs HC
ST7	S5x SomaScan plasma PD vs HC
ST8	PPMI 1 Olink CSF Baseline De Novo PD vs HC
ST9	PPMI 1 Olink CSF Prodromal PD vs HC
ST10	PPMI 1 Olink plasma Baseline De-Novo PD vs HC
ST11	PPMI 1 Olink plasma Prodromal vs HC
ST12	PPMI 2 LC-MS/MS urine baseline PD vs HC
ST13	PPMI 2 LC-MS/MS urine baseline de-novo PD vs HC
ST14	PPMI 2 LC-MS/MC urine non-manifesting carriers vs HC

## Sheet: ST1 Demographics
Dataset	Stanford 5x Olink CSF			Stanford 5x Olink plasma			Stanford 5x SomaScan CSF			Stanford 5x SomaScan plasma			PPMI 1 Olink CSF			PPMI 1 Olink plasma			PPMI 2 LC-MS/MS urine
Diagnosis	HC	AD	PD	HC	AD	PD	HC	AD	PD	HC	AD	PD	HC	PD	Prodromal (anosmia or RBD with DAT deficit)	HC	PD	Prodromal (anosmia or RBD with DAT deficit)	HC	PD	Non-manifesting genetic carriers
Sample Size	78	52	71	105	77	68	253	61	71	652	263	249	439	180	146	439	193	227	140	549	467
Avg Age	67.96 ± 7.6	67.48 ± 8.46	68.36 ± 7.21	67.55 ± 7.62	67.52 ± 7.96	69.29 ± 7.4	68.93 ± 6.75	69.41 ± 8.16	69.27 ± 6.96	71.62 ± 7.35	72.41 ± 9.33*	69.89 ± 7.84*	62.57 ± 10.88	62.88 ± 10.78	69.46 ± 5.37*	62.57 ± 10.88	62.66 ± 10.93	70.26 ± 6.23*	60.93 ± 11.21	62.81 ± 9.4	62.37 ± 7.23
Percent Female	53.01	50	53.42	55.07	54.55	46.94	59.29	49.18	44.29*	58.28	48.29*	40.56*	34.17	29.44	32.88	34.17	30.05	30.84	47.14	47.91	59.1*
Avg Education	16.99 ± 2.05	16 ± 2.24*	16.46 ± 2.48	17 ± 2.02	16.06 ± 2.12*	16.43 ± 2.36	NA	NA	NA	NA	NA	NA	16.45 ± 2.78	16.31 ± 2.86	14.11 ± 4.45*	16.45 ± 2.78	16.15 ± 2.93	14.86 ± 4.45*	15.97 ± 2.72	15.52 ± 3.69	16.7 ± 3.66*
* = p < 0.05 different from HC group

## Sheet: ST2 S5x CSF Olink PD vs HC
OlinkID	logFC	AveExpr	t	P.Value	adj.P.Val	z.std	Gene
OID01128	0.8373	3.9757877040816325	9.605940158665415	4.656862346312768e-18	5.569607366190071e-15	8.661478042265166	DDC
OID00565	0.3396543940021979	5.107987295918368	3.7843210908456832	2.0661263237755633e-4	0.0989862	3.710791004890779	ITGB2
OID00417	0.6475226153536564	5.038081683673469	3.734998741257888	2.4829305390318483e-4	0.0989862	3.66401	GH
OID05495	-0.281806	6.378084081632653	-3.60012	4.065246179134102e-4	0.12155086075610964	-3.53581	NPY
OID05206	0.378785	9.041346836734695	3.102013429956116	0.00221508	0.5298477466989698	3.059768339733374	NEFL
OID00290	-0.0805493	7.3241314285714285	-2.9261	0.00385821	0.6886425197361213	-2.88953	CADM3
OID01334	0.12803353185677935	2.182372193877551	2.8679877990090423	0.00460235	0.6886425197361213	2.8336238797826834	TACSTD2
OID01033	-0.0858048	0.084629	-2.83545	0.00507446	0.6886425197361213	-2.80227	SMAD1
OID01044	-0.0891872	0.8349455612244898	-2.81629	0.00537658	0.6886425197361213	-2.78356	PDGFC
OID05411	0.2946214784457444	2.9312335204081634	2.7545688152048595	0.00645467	0.6886425197361213	2.7237430062653796	KLK4
OID01311	-0.1271	2.852200918367347	-2.74917	0.00655393	0.6886425197361213	-2.7187	GFRA2
OID00525	-0.116422	-0.151969	-2.70238	0.00751523	0.6886425197361213	-2.67311	IL13
OID01178	0.17933674260092491	5.538579540816326	2.672290867317838	0.00819193	0.6886425197361213	2.644055341887836	DPP7
OID01200	-0.0939756	1.5759661734693877	-2.65575	0.00858821	0.6886425197361213	-2.62803	USP8
OID01253	0.17108026336016524	-0.0827177	2.6536991229362172	0.00863682	0.6886425197361213	2.626104847671927	IL7R
OID01333	-0.0713394	0.5882755102040816	-2.6092	0.00980618	0.7101113503572667	-2.58259	PFKM
OID01389	-0.0861395	8.455250663265305	-2.59893	0.010093555983339074	0.7101113503572667	-2.57261	PODXL2
OID01372	-0.120982	0.9282147448979592	-2.57138	0.010894148769816748	0.7238556627056016	-2.54608	NINJ1
OID05150	-0.106449	0.1806580612244898	-2.52975	0.012226396695140425	0.7336190188984396	-2.50554	RPS6KB1
OID00406	0.1763858451311977	7.965785408163265	2.528594876394048	0.0122679	0.7336190188984396	2.5043437868569565	Gal-9
OID00421	0.1791627434123253	4.243732040816327	2.475694513553062	0.014180968556342655	0.7783305499143088	2.4526463373351906	PAPPA
OID01051	-0.0631553	-0.6091	-2.47196	0.014317117138891968	0.7783305499143088	-2.44921	BID
OID00412	0.0908532	1.1019667346938775	2.453392924261427	0.015054559393248977	0.7828370884489468	2.431063896016476	RAGE
OID01096	-0.279377	3.489414948979592	-2.41586	0.0166468	0.8051346558179581	-2.39442	CRH
OID05177	-0.0808808	-0.48761	-2.40518	0.0171301	0.8051346558179581	-2.3839	PLA2G10
OID01480	0.23684514672628554	4.838973775510204	2.3850768921471417	0.0180644	0.8051346558179581	2.3642946621120537	PPIB
OID05211	-0.0891364	1.1816587244897958	-2.38015	0.0182999	0.8051346558179581	-2.35949	IL3RA
OID01026	0.10921030053096192	0.5794281632653061	2.343652797362633	0.020143451738701627	0.8051346558179581	2.3236650741950804	ITGB6
OID05178	-0.181318	-0.496858	-2.34365	0.020148164149589833	0.8051346558179581	-2.32358	IKZF2
OID05158	-0.0699489	3.8703813775510203	-2.34261	0.0201957	0.8051346558179581	-2.32269	CLSTN1
OID05195	-0.105562	-0.600194	-2.31533	0.0216734	0.8174401341251505	-2.29604	FUT8
OID00595	0.24056180298382657	7.228780867346939	2.308654995672514	0.022038824684439476	0.8174401341251505	2.2896980819552937	GDF-15
OID05170	-0.168371	1.9393605102040816	-2.27538	0.023999179075209133	0.8174401341251505	-2.25714	DSG3
OID00994	-0.0706106	0.3929640306122449	-2.27015	0.024320893218136713	0.8174401341251505	-2.25202	SRPK2
OID01471	0.22540502389140782	4.478999234693878	2.269538078873676	0.024358904379097508	0.8174401341251505	2.2514206984623155	FSTL3
OID01163	-0.0565187	1.0558879081632653	-2.26493	0.024649205653225658	0.8174401341251505	-2.24686	SNAP23
OID01478	0.24045715937634826	3.043906581632653	2.2549759333015698	0.025288699801530576	0.8174401341251505	2.236963896266273	XG
OID05198	-0.119224	0.7903093367346938	-2.2409	0.0261902	0.8243029184258123	-2.22338	CARHSP1
OID00736	0.165535	-0.71525	2.219702412418002	0.027621762393802336	0.847067	2.2026168908553703	CD70
OID00609	0.0999096	2.8895345408163267	2.1755964142678432	0.0308251	0.8750272908249668	2.1593232026138955	PI3
OID01367	-0.063582	0.0699495	-2.16706	0.0314746	0.8750272908249668	-2.15102	LYPD1
OID00742	-0.260278	7.94845	-2.15031	0.0327984	0.8750272908249668	-2.13454	WIF-1
OID05202	-0.125916	-0.373271	-2.14313	0.033424	0.8750272908249668	-2.12695	AARSD1
OID00743	0.11356669967744781	0.7790633673469388	2.114988010009623	0.035734429097534874	0.8750272908249668	2.099936480873164	GZMB
OID01091	-0.109688	-0.0104947	-2.11218	0.0359772	0.8750272908249668	-2.09719	ITGB1BP1
OID01296	0.14736341464770486	2.0582596428571427	2.109654452909978	0.0361975	0.8750272908249668	2.0947017662101097	LILRB2
OID00682	0.14134820239129642	4.756764438775511	2.1053886318354045	0.036571591667621785	0.8750272908249668	2.0905146735922413	ERBB2
OID00378	-0.149227	2.0237098469387753	-2.10053	0.0370013	0.8750272908249668	-2.08575	KYNU
OID01111	-0.0684429	0.5974494897959184	-2.09253	0.037727169818949455	0.8750272908249668	-2.07781	RRM2B
OID00365	-0.0592309	10.285171734693877	-2.08722	0.0382147	0.8750272908249668	-2.07254	TNFRSF21
OID01055	-0.0800892	1.245587448979592	-2.08238	0.038658	0.8750272908249668	-2.06781	CES2
OID05452	-0.0934648	5.908295918367347	-2.0795	0.038923	0.8750272908249668	-2.065	ICAM 5
OID00644	-0.235376	4.493315408163265	-2.07205	0.0396132	0.8750272908249668	-2.05776	MMP-3
OID05185	-0.0863056	-0.810086	-2.05902	0.040863350273475485	0.8750272908249668	-2.04491	COL4A3BP
OID01292	0.22032144362518036	5.330595612244898	2.0564332448064997	0.0411077	0.8750272908249668	2.0424421900370118	CCL14
OID05180	-0.106717	-0.0393517	-2.05571	0.0411949	0.8750272908249668	-2.04156	DPEP2
OID05413	-0.226548	2.1878011224489797	-2.04144	0.042593031280378196	0.8750272908249668	-2.02768	CBLN4
OID05188	-0.18082	2.1748952040816327	-2.03926	0.0428164	0.8750272908249668	-2.0255	KIRREL2
OID05156	-0.0750712	1.2173841836734693	-2.03113	0.0436455	0.8750272908249668	-2.01748	CTF1
OID00305	-0.0884981	9.011267142857143	-2.02868	0.0438977	0.8750272908249668	-2.01507	RGMA
OID00943	-0.160902	8.777607295918367	-2.0128	0.045554	0.881355	-1.9995	CNTNAP2
OID05184	-0.268964	5.250952193877551	-2.01152	0.045689	0.881355	-1.99826	EPHA10
OID01463	0.15916040162849532	3.879603520408163	1.9985935657032783	0.047084	0.8841902963440588	1.9855441467905768	GUSB
OID01456	0.1338259568778013	2.517462551020408	1.978224254277928	0.049352	0.8841902963440588	1.9655380329114551	PEAR1
OID00950	0.0643896	0.16249025510204082	1.9758625551466817	0.049617864370736155	0.8841902963440588	1.963243695201703	IRAK1
OID00592	0.14812230193837816	1.4698776020408164	1.9742360406432107	0.0498061	0.8841902963440588	1.9616252832300853	CCL24
OID01390	-0.0405698	0.024748367346938777	-1.97348	0.0498947	0.8841902963440588	-1.96087	ARHGEF12
OID01365	-0.0996681	1.9756307653061225	-1.97019	0.0502717	0.8841902963440588	-1.95764	AMIGO2
OID01094	-0.0513776	0.8378003571428572	-1.95782	0.051730507008722205	0.8848727597784806	-1.94537	RASSF2
OID05147	-0.0724456	-0.123426	-1.95719	0.0517902	0.8848727597784806	-1.94487	ANXA10
OID01316	-0.0334541	4.132962193877551	-1.93559	0.054416896048603974	0.9050523469499044	-1.9235	BCL2L11
OID00998	-0.209491	4.010503061224489	-1.9299	0.0551089	0.9050523469499044	-1.91802	SPRY2
OID05216	-0.244922	5.068915867346939	-1.92887	0.0552415	0.9050523469499044	-1.91697	ISLR2
OID00393	0.16006188833348833	5.47572	1.8901837154190169	0.0602619	0.9293186802622823	1.8788727525431355	IDUA
OID01482	0.1698616336305241	9.164561836734693	1.874922432075086	0.062349372266123707	0.9293186802622823	1.8638030145836018	OMD
OID01084	-0.0549618	10.048199897959183	-1.87498	0.0623593	0.9293186802622823	-1.86373	NPPC
OID00988	0.058251	-0.270851	1.8618850569639984	0.0641635	0.9293186802622823	1.851041798672861	CLEC4D
OID00698	-0.0434694	6.19682	-1.83292	0.0683967	0.9293186802622823	-1.82238	SEZ6L
OID01108	-0.0418229	8.531848214285715	-1.82862	0.0690241	0.9293186802622823	-1.81826	CNTN2
OID00980	-0.0525971	0.8731352040816327	-1.82741	0.069242	0.9293186802622823	-1.81684	HSD11B1
OID05204	-0.061281	0.7138895408163265	-1.81792	0.0706811	0.9293186802622823	-1.80752	DUSP3
OID05408	0.1592505113910634	1.8441589285714286	1.8156433961057126	0.0710196	0.9293186802622823	1.8053518158428685	VMO1
OID01057	-0.0586421	0.4767262755102041	-1.81532	0.0710514	0.9293186802622823	-1.80515	SIRT5
OID05460	-0.205851	8.559069387755102	-1.81418	0.0712378	0.9293186802622823	-1.80396	NELL1
OID01275	0.13538523662342405	2.672543775510204	1.813363343428497	0.0713538	0.9293186802622823	1.8032193805488166	PLTP
OID01356	-0.0726211	0.20817372448979593	-1.80844	0.0721197	0.9293186802622823	-1.79836	DCTN2
OID01043	0.057967983770268044	0.43087301020408164	1.805448843946229	0.0726059	0.9293186802622823	1.795299866971569	EPO
OID00489	-0.0565841	0.3353029081632653	-1.79853	0.0737145	0.9293186802622823	-1.78838	IL-20RA
OID00700	-0.189397	4.725428163265306	-1.78974	0.075106	0.9293186802622823	-1.77982	CAIX
OID01192	-0.16567	9.11696	-1.78912	0.0751885	0.9293186802622823	-1.77931	IGFBPL1
OID01363	-0.0467526	7.504419336734694	-1.78822	0.0753524	0.9293186802622823	-1.77831	FAM19A5
OID00510	-0.220901	6.173811581632653	-1.78548	0.0757792	0.9293186802622823	-1.77572	MMP-1
OID01226	0.1720673813695175	6.540670102040816	1.7839148758512609	0.0760335	0.9293186802622823	1.774179365990249	ANG
OID01383	-0.17841	1.3207310714285714	-1.7755	0.0774313	0.9293186802622823	-1.76579	SLITRK6
OID00558	-0.0673622	1.1962383673469388	-1.77429	0.0776159	0.9293186802622823	-1.76469	STAMBP
OID00571	0.17014247595136567	6.952507551020408	1.7706974511208464	0.0782145	0.9293186802622823	1.761141410189776	OPG
OID05208	-0.0578616	0.8087530612244898	-1.76478	0.0792069	0.9293186802622823	-1.75531	RNF31
OID01179	-0.190732	7.925985357142857	-1.76204	0.0796763	0.9293186802622823	-1.75257	LRP11
OID01312	-0.0991477	-0.862623	-1.76081	0.0798789	0.9293186802622823	-1.75139	STX16
OID00975	0.0963859	0.6087123469387755	1.7593464540562969	0.0801387	0.9293186802622823	1.749881952618118	EIF5A
OID00954	-0.0492613	0.14843510204081634	-1.75593	0.0807273	0.9293186802622823	-1.74648	FGF2
OID01048	-0.0612738	0.586918	-1.74437	0.0827117	0.9293186802622823	-1.73516	AIFM1
OID01017	0.12766537181466095	0.4396003571428571	1.7381963211567344	0.0837963	0.9293186802622823	1.729071555859455	CLEC6A
OID01040	0.20679538290307353	2.363395663265306	1.7371940903352259	0.0839803	0.9293186802622823	1.7280440720752268	ADGRG1
OID05485	-0.0992197	0.26559357142857143	-1.73494	0.0843914	0.9293186802622823	-1.72576	GGA1
OID00613	0.14151109934149186	5.134549948979592	1.7316512473787926	0.0849588	0.9293186802622823	1.722611623076678	IL-1RT1
OID00466	0.0983783	2.78735	1.7293007932277848	0.0853908	0.9293186802622823	1.7202290805813356	CD4
OID01134	0.23162601661136062	6.278645867346939	1.7272331426957466	0.0857509	0.9293186802622823	1.7182506694851538	ANGPTL7
OID01341	-0.0361928	9.514144948979592	-1.72618	0.0859399	0.9293186802622823	-1.71721	OMG
OID00314	-0.139517	8.70196	-1.72246	0.0866198	0.9293186802622823	-1.7135	RGMB
OID01170	-0.0959386	0.6361865816326531	-1.71544	0.0878962	0.9293186802622823	-1.7066	CHRDL2
OID00701	0.0434049	11.912476734693877	1.7123967021461988	0.0884735	0.9293186802622823	1.7035056892936575	MIA
OID00590	0.16067987187272692	6.645450357142857	1.7075800046800362	0.0893477	0.9293186802622823	1.6988486359377788	TFPI
OID01060	-0.0664385	-0.415818	-1.70109	0.0906069	0.9293186802622823	-1.69221	VEGFC
OID01154	-0.0444632	1.3372298469387756	-1.70035	0.0907187	0.9293186802622823	-1.69162	GRAP2
OID00384	0.15856641458920873	8.602872755102041	1.6930472553469746	0.0920854	0.9293186802622823	1.684498313528015	PGF
OID01310	-0.0443274	0.2342884693877551	-1.68932	0.0928017	0.9293186802622823	-1.6808	NFKBIE
OID00301	-0.0328294	8.687449336734694	-1.68852	0.0929512	0.9293186802622823	-1.68003	NCAN
OID05468	-0.0685861	-0.0972186	-1.68694	0.0932559	0.9293186802622823	-1.67847	ATP6V1D
OID01327	-0.0502877	0.0909381	-1.68265	0.0940855	0.9293186802622823	-1.67423	PAK4
OID01132	-0.150978	3.3440194897959183	-1.67882	0.0948312	0.9293186802622823	-1.67045	ANGPT2
OID00359	-0.092855	11.227841275510205	-1.66433	0.0977046	0.9293186802622823	-1.65609	JAM-B
OID00411	0.17147375850255525	3.5552735714285713	1.6542071384129968	0.0997394	0.9293186802622823	1.6461185408643084	PIgR
OID05438	-0.06127	-0.545679	-1.64919	0.1007603045775097	0.9293186802622823	-1.64118	ELOA
OID00663	0.22951969869714706	4.591744030612245	1.6487559185790994	0.10085614035200029	0.9293186802622823	1.6407171637832636	TNFRSF6B
OID01366	-0.123515	0.0573989	-1.64765	0.10109690433102858	0.9293186802622823	-1.63956	SKAP1
OID00470	0.053226997995724945	-0.857224	1.6392564818203381	0.1028145747778419	0.9293186802622823	1.631359075828208	HAOX1
OID01398	-0.0486485	0.5948316836734694	-1.6334	0.10404640307498103	0.9293186802622823	-1.62555	HS3ST3B1
OID00709	0.0769003	-0.445617	1.6328805532469386	0.10416838919647763	0.9293186802622823	1.6249726378299403	CDKN1A
OID00338	-0.0894482	6.968481632653061	-1.63139	0.10447251042813953	0.9293186802622823	-1.62355	NTRK2
OID01268	0.1372591769896232	3.44916	1.6183257802023427	0.10725123522012667	0.9293186802622823	1.6106719835567578	THBS4
OID01012	0.056987	1.075543112244898	1.6121729647484446	0.10859843314859521	0.9293186802622823	1.6045247513037597	PADI2
OID01288	0.16320308514887882	3.590446479591837	1.6083000212009815	0.10942986953390363	0.9293186802622823	1.6007609779211105	LTBP2
OID00667	0.1209106155539128	2.2079451020408163	1.5993352949253203	0.11142160935278393	0.9293186802622823	1.5918357755193526	CD48
OID01361	-0.0617662	1.4105652040816326	-1.59643	0.11206898913081442	0.9293186802622823	-1.58896	SEZ6L2
OID00453	0.13631346915091624	4.286900408163265	1.593909744619128	0.11261839817819698	0.9293186802622823	1.586533239205779	MARCO
OID05429	-0.0407822	7.1600165306122445	-1.58468	0.11472140907500977	0.9293186802622823	-1.57732	SCG2
OID05164	-0.0625271	1.2770860204081633	-1.58102	0.11556059547176924	0.9293186802622823	-1.57368	CEACAM3
OID00361	0.089993	1.3246586734693877	1.5768639058602079	0.1165058718038819	0.9293186802622823	1.5696099949560025	N-CDase
OID00741	0.0594405	0.5790490306122449	1.5766010248662432	0.11656935511437037	0.9293186802622823	1.5693373440642222	MUC-16
OID00440	0.14168398579761865	4.557085255102041	1.5758827946990535	0.11672552879926669	0.9293186802622823	1.5686670985642313	CCL3
OID00373	-0.420448	6.794897244897959	-1.56246	0.11986448872975061	0.9293186802622823	-1.55534	LAIR-2
OID01294	-0.0768248	1.2122929081632654	-1.56027	0.12035977745056418	0.9293186802622823	-1.55327	AOC3
OID00448	0.16307800616465484	3.54699	1.5574645941076668	0.12103300995345498	0.9293186802622823	1.5504522331135464	AGRP
OID01321	-0.119499	4.896001836734694	-1.54932	0.12297991056290684	0.9293186802622823	-1.54239	IGSF3
OID01249	0.13874842803324494	5.377381734693878	1.5489191439744765	0.12306520419696958	0.9293186802622823	1.5420345244843188	SELL
OID00341	-0.116339	8.62618	-1.54471	0.12409625081442567	0.9293186802622823	-1.53781	DRAXIN
OID01202	0.12098192593412183	6.436520918367347	1.5306298413843367	0.12752414057678302	0.9293186802622823	1.5239382368999295	SDC4
OID01413	0.16629205125306346	5.038739030612245	1.524540633846972	0.1290364801683101	0.9293186802622823	1.5179124134733863	ANGPTL4
OID00303	-0.166508	6.474301734693878	-1.52029	0.13010552401560796	0.9293186802622823	-1.51369	ROBO2
OID00443	-0.0912766	-0.0847318	-1.51692	0.1309479620997581	0.9293186802622823	-1.51037	ITGB1BP2
OID00313	-0.198932	5.841800867346938	-1.51373	0.13176052468348867	0.9293186802622823	-1.5072	EPHB6
OID00452	-0.0396735	1.0077335714285713	-1.51141	0.1323447117011058	0.9293186802622823	-1.50492	THPO
OID05427	0.10854457092663128	2.460843469387755	1.5085835038621962	0.1330837427134122	0.9293186802622823	1.5020517567582186	C1QA
OID00372	-0.122885	7.795728826530612	-1.50747	0.13335780586375304	0.9293186802622823	-1.50099	NTRK3
OID05138	-0.0509995	0.8508960204081633	-1.5042	0.13419152859199554	0.9293186802622823	-1.49778	CDH17
OID01325	-0.0626761	-1.36789	-1.49893	0.13555240475954602	0.9293186802622823	-1.49256	NFATC1
OID01166	-0.111575	12.09129362244898	-1.49672	0.1361255389827532	0.9293186802622823	-1.49038	CLSTN2
OID00429	0.0970018	0.2262701530612245	1.4961697104157157	0.13627242655299956	0.9293186802622823	1.4898167467238963	VSIG2
OID00611	0.0853374	2.5070389795918366	1.4945606634315023	0.13668808934398896	0.9293186802622823	1.4882381888689802	AP-N
OID00714	0.1351906851352096	7.153301020408163	1.492837788501232	0.1371493917025829	0.9293186802622823	1.4864906366599968	TLR3
OID05494	-0.0872857	4.2305608163265305	-1.4911	0.13760987295541457	0.9293186802622823	-1.48475	PCDH1
OID00292	-0.10733	4.999156020408163	-1.48759	0.13852499692411463	0.9293186802622823	-1.48131	UNC5C
OID01442	0.3423476035688795	5.926893163265306	1.4806655025166489	0.14036916531124202	0.9293186802622823	1.4744176864949292	CD177
OID01042	-0.060228	-0.37455	-1.47647	0.14147294558846535	0.9293186802622823	-1.47033	ENAH
OID05190	-0.050847	1.3458335714285714	-1.47039	0.14312763539106554	0.9293186802622823	-1.46424	CCL27
OID00971	0.1352855785210494	4.00455	1.4700866407093478	0.14319771266416537	0.9293186802622823	1.463986223065342	MILR1
OID00537	-0.0358359	0.6394814285714285	-1.46683	0.14407652560191103	0.9293186802622823	-1.46078	IL-20
OID01224	0.12632366955225205	9.19267	1.464604848229388	0.14468142454969937	0.9293186802622823	1.4585775201805085	TIMP1
OID01397	-0.0511841	0.1094544387755102	-1.46075	0.14573700684590565	0.9293186802622823	-1.45476	TDRKH
OID01362	-0.13676	4.918447857142857	-1.45953	0.14607973123088813	0.9293186802622823	-1.45352	LRRN1
OID05443	-0.253774	-0.567969	-1.45825	0.1464403989907165	0.9293186802622823	-1.45222	USO1
OID01159	-0.0690541	0.6015551530612245	-1.45743	0.14668178124850656	0.9293186802622823	-1.45135	ANXA11
OID01342	-0.0390165	-0.818725	-1.45655	0.14689155092462605	0.9293186802622823	-1.4506	DNAJB1
OID01233	0.15383754025335605	1.7815926020408164	1.448820284804568	0.149036	0.9293186802622823	1.4429443819891088	C2
OID00479	0.1381612609991496	10.256044489795919	1.4485411029385253	0.14911405910713812	0.9293186802622823	1.4426678531895791	OPG
OID05132	-0.0666641	0.6978769387755102	-1.44092	0.15125438224117474	0.9293186802622823	-1.43511	ECE1
OID00937	0.066265	1.9054642857142858	1.4369171700160224	0.15240402088697083	0.9293186802622823	1.431091402886245	GLB1
OID00327	0.0726588	1.6626245408163265	1.4333381696036291	0.15342444424353902	0.9293186802622823	1.4275395132974102	NEP
OID01186	-0.0731953	8.08923	-1.43324	0.153445	0.9293186802622823	-1.42747	CANT1
OID05422	-0.122878	6.238311683673469	-1.42943	0.15453314169878024	0.9293186802622823	-1.4237	MANSC1
OID00614	0.11888214205428227	4.0637527551020405	1.422271755612746	0.15659481857926733	0.9293186802622823	1.416617399668072	MMP-2
OID00312	-0.0693747	3.8202089285714287	-1.42096	0.1569891310353093	0.9293186802622823	-1.41527	sFRP-3
OID05217	-0.0691072	0.0998931	-1.42072	0.15706242992574396	0.9293186802622823	-1.41502	ING1
OID00310	0.13199277361625783	3.590599948979592	1.4204510644651858	0.15711531833458592	0.9293186802622823	1.4148403234064753	MSR1
OID01348	-0.0560646	0.035410306122448984	-1.42006	0.1572292947321592	0.9293186802622823	-1.41445	FLI1
OID01130	0.1622048204087919	2.928645918367347	1.419131091329553	0.15751544787755883	0.9293186802622823	1.413477243357912	TFF2
OID01133	-0.0823143	2.3989338265306124	-1.41643	0.1583049133676173	0.9293186802622823	-1.4108	CD2AP
OID05127	-0.0514916	0.4219186734693878	-1.41503	0.15870199627449721	0.9293186802622823	-1.40945	IFNL1
OID05167	-0.0869628	6.567910051020408	-1.41077	0.15996414258859817	0.9293186802622823	-1.40519	NXPH1
OID01315	-0.0711149	-0.172551	-1.41031	0.16009276465629005	0.9293186802622823	-1.40476	CRX
OID05134	-0.155798	6.212634387755102	-1.41019	0.16013365454744832	0.9293186802622823	-1.40462	CDH15
OID01252	0.12690178848069777	2.3586708163265304	1.4048392017425961	0.1617018783421424	0.9293186802622823	1.399370600367854	ST6GAL1
OID01190	-0.0965364	7.5171829081632655	-1.40408	0.16192684319270462	0.9293186802622823	-1.39862	TYRO3
OID00963	-0.0476687	1.386670612244898	-1.40001	0.1631488275323967	0.9293186802622823	-1.39456	TRAF2
OID05151	-0.0454183	0.7813860204081633	-1.39015	0.1661174414462913	0.9293186802622823	-1.38479	EREG
OID00493	0.0757006	1.272442193877551	1.3858537149265364	0.16741601147021026	0.9293186802622823	1.3805544025665333	IL-1 alpha
OID00528	0.062268161261064825	0.9839942857142857	1.3840211290242996	0.16798195693072485	0.9293186802622823	1.378717223738935	IL10
OID01447	0.11045049888982428	3.7361483163265308	1.3831063618344055	0.168268	0.9293186802622823	1.377791932216317	CD109
OID01258	0.0949326	1.5222941326530612	1.3825186026265635	0.16843539205015468	0.9293186802622823	1.377248628009813	CR2
OID05189	-0.0472966	-0.0531371	-1.38158	0.16873226983695952	0.9293186802622823	-1.37629	PAEP
OID00316	-0.119997	7.392021428571429	-1.38102	0.16889991038416027	0.9293186802622823	-1.37575	CNTN5
OID00721	0.12771837349191406	2.860285918367347	1.380667381046428	0.16901426670430225	0.9293186802622823	1.3753780618910108	CD160
OID01206	-0.0232784	13.530206887755101	-1.37827	0.16974185427370625	0.9293186802622823	-1.37303	NPDC1
OID05213	-0.0538052	0.5515785714285715	-1.37825	0.16980493111158035	0.9293186802622823	-1.37283	KIF1BP
OID00325	-0.0252552	10.442212806122448	-1.37773	0.16990644795556337	0.9293186802622823	-1.3725	BCAN
OID01255	0.12066456820607441	2.2333936734693878	1.3775855698233264	0.169952	0.9293186802622823	1.3723587711185514	IGFBP3
OID00431	0.0658091	7.686594693877551	1.3772192778570043	0.1700647842958256	0.9293186802622823	1.3719956747230662	PRELP
OID01298	0.11806472357238851	0.590987	1.3770417605830403	0.17013077130114598	0.9293186802622823	1.3717837375520847	TIMD4
OID05166	-0.0523668	7.2331215306122445	-1.37544	0.1706223782947521	0.9293186802622823	-1.37021	FGFR2
OID01391	0.0696518	-0.391815	1.3752426642726971	0.17069401686275468	0.9293186802622823	1.3699772068118659	SLAMF8
OID01379	-0.108143	4.015279234693877	-1.37136	0.1719004699644897	0.9293186802622823	-1.36612	CLSTN3
OID01185	-0.100467	7.217566020408163	-1.36964	0.17243098990393044	0.9293186802622823	-1.36443	SUMF2
OID01000	-0.058001	0.35690341836734696	-1.36703	0.17324541460310675	0.9293186802622823	-1.36185	ARNT
OID01054	-0.0960414	0.0884368	-1.36673	0.17334447643028175	0.9293186802622823	-1.36154	TNNI3
OID01448	0.13593396234851252	7.696624540816327	1.3654497755232262	0.17372612259008915	0.9293186802622823	1.360328091652815	VSIG4
OID01285	0.10010336839673822	1.3909012755102041	1.3618078670803522	0.17487101415242778	0.9293186802622823	1.3567174234179318	MFAP5
OID01293	-0.133705	5.538077244897959	-1.36104	0.17511574964959425	0.9293186802622823	-1.35595	QPCT
OID01034	-0.101864	0.6728115816326531	-1.35714	0.1763576708794471	0.9293186802622823	-1.35206	ALDH3A1
OID00535	0.2549476359614795	8.36941	1.3565783291282192	0.17652935523768554	0.9293186802622823	1.3515186329954378	CXCL10
OID00621	0.0320081	9.284555663265307	1.3527173287230714	0.17775352332097563	0.9293186802622823	1.347704253982137	OPN
OID00712	0.08639	1.3420480612244898	1.3526155264948443	0.17779497798632538	0.9293186802622823	1.3475754285367025	ABL1
OID01234	0.0743098	0.3600462755102041	1.3484332475573089	0.17913371242359188	0.9293186802622823	1.3434271131355904	GP1BA
OID00704	-0.166925	1.4883923979591838	-1.3476	0.17940978744243152	0.9293186802622823	-1.34257	XPNPEP2
OID05491	-0.0900352	6.123424846938776	-1.34578	0.17998979986795274	0.9293186802622823	-1.34079	L1CAM
OID00636	0.0750852	1.214616887755102	1.3441773813238287	0.18050360635495133	0.9293186802622823	1.3392060410106663	SCGB3A2
OID00749	0.12195639646179757	5.753341071428571	1.3400815237989914	0.18182583044698963	0.9293186802622823	1.3351543614728933	GPNMB
OID05220	-0.0614137	0.929837	-1.34014	0.18183641411158957	0.9293186802622823	-1.33512	FKBP5
OID01466	-0.0545828	10.505746479591837	-1.33983	0.18191174655907597	0.9293186802622823	-1.33489	B4GAT1
OID01165	0.0599792	2.7577564285714287	1.3391095711723593	0.1821524999425564	0.9293186802622823	1.334156720993846	ENTPD5
OID00946	0.0521793	1.989403418367347	1.3363534004175404	0.18304542538907803	0.9293186802622823	1.3314365021643995	EDAR
OID01208	-0.0706118	1.495988112244898	-1.33607	0.18314616870494804	0.9293186802622823	-1.33113	MEP1B
OID01382	-0.165712	5.509664897959183	-1.32844	0.18563365187837455	0.9293186802622823	-1.32361	SLITRK2
OID00321	-0.0564737	1.9728410714285713	-1.32775	0.18585330886324117	0.9293186802622823	-1.32295	RSPO1
OID05165	-0.0465868	0.46418045918367346	-1.32668	0.1862280852349229	0.9293186802622823	-1.32182	GBP2
OID01490	0.11315521619501467	9.784483571428572	1.3248021713023197	0.18683365602481236	0.9293186802622823	1.3200040792797807	TPP1
OID05209	-0.0613181	-0.388901	-1.32136	0.18797317863730403	0.9293186802622823	-1.3166	DPEP1
OID00461	0.14267039959730488	3.799064081632653	1.3208207564410874	0.18816350550282826	0.9293186802622823	1.3160313950008773	TNFRSF13B
OID01411	0.13134661397372893	4.222186887755102	1.316058429919984	0.18974306191834098	0.9293186802622823	1.3113395798898244	DSC2
OID05149	-0.051212	0.7360922959183673	-1.31148	0.19127980830515637	0.9293186802622823	-1.3068	KIR2DL3
OID00395	0.2082455671615291	6.393802551020408	1.3109626773555012	0.19145946170851263	0.9293186802622823	1.3062738054737475	PAR-1
OID05197	-0.0337304	1.2425204591836734	-1.30958	0.1919199409625676	0.9293186802622823	-1.30492	PFDN2
OID00967	0.0668	0.7390949489795918	1.306923369144176	0.19282134196703285	0.9293186802622823	1.302278080464678	KRT19
OID01284	-0.122871	3.1823035204081633	-1.30655	0.19294501956004714	0.9293186802622823	-1.30192	PTPRS
OID00989	0.0796497	0.4206361224489796	1.303176001612666	0.1940917111243026	0.9293186802622823	1.298569498787904	PRKCQ
OID01146	-0.0696674	1.6435595918367347	-1.3021	0.19445898735785702	0.9293186802622823	-1.2975	CA13
OID00532	0.11602443050444045	4.293443163265306	1.2993287756028173	0.19541432605877374	0.9293186802622823	1.2947272790981883	CCL3
OID01271	0.12125066679821339	5.583682704081633	1.298225250602419	0.19578357917254433	0.9293186802622823	1.293657998922583	COL18A1
OID00582	0.0858757	8.648989081632653	1.2929455032795645	0.1975998563510467	0.9293186802622823	1.2884198392166877	PLC
OID01432	0.0704454	0.7993735714285715	1.2924590888539547	0.19777226402538425	0.9293186802622823	1.287924448412785	P4HB
OID01203	-0.0736894	3.3610861224489796	-1.29173	0.1980243044973544	0.9293186802622823	-1.2872	PAG1
OID01086	-0.042234	1.6493413265306123	-1.28982	0.19869911273842794	0.9293186802622823	-1.28527	PLXDC1
OID01063	-0.032709	0.34823423469387754	-1.28556	0.20016248970264428	0.9293186802622823	-1.28109	LTA4H
OID05025	0.061679	10.32925137755102	1.2775519643280928	0.2029713766408668	0.9293186802622823	1.2731315173296154	ENPP2
OID05200	0.046348170040307224	1.0299429591836735	1.2762051259844753	0.20344082003241742	0.9293186802622823	1.2718094795312025	DEFB4A
OID00546	0.0648286	-0.129241	1.2741929936478429	0.2041513246836383	0.9293186802622823	1.2698127872863385	IL4
OID05476	-0.0443298	-0.0910824	-1.27387	0.20426555856916065	0.9293186802622823	-1.26949	YTHDF3
OID01039	-0.0362601	0.924358	-1.27017	0.2055846648539536	0.9293186802622823	-1.2658	MVK
OID00468	0.11348295000501096	2.932259591836735	1.269511230340946	0.20586271829500405	0.9293186802622823	1.2650240177684133	VEGFD
OID00746	0.0780175	10.425779693877551	1.2684761175018744	0.20619500380130293	0.9293186802622823	1.2640975836838049	FR-alpha
OID00676	0.11432762189917955	5.171511989795919	1.2654466715625612	0.20728071093111358	0.9293186802622823	1.261078097552135	hK8
OID00438	0.0937099	4.437292653061225	1.265287631881185	0.20733123166167386	0.9293186802622823	1.2609378729161067	PSGL-1
OID00545	-0.136107	5.002790255102041	-1.25485	0.21108578495393207	0.9293186802622823	-1.25059	FGF-19
OID00665	0.0946671	5.533976275510204	1.2527693309826669	0.2118293259718751	0.9293186802622823	1.248551048852644	TGFR-2
OID01415	0.1299954961168359	2.9414348469387757	1.2526383755047812	0.21187844091907523	0.9293186802622823	1.2484168515867038	SPINK1
OID01242	0.0660783	1.0600084183673468	1.248719001261377	0.21330426056260224	0.9293186802622823	1.244530828243841	ITGAM
OID01230	0.0994165	4.551591530612245	1.2486312891146334	0.2133362835324061	0.9293186802622823	1.2444437663646657	ICAM1
OID00462	-0.124949	3.6423058673469386	-1.24718	0.21388148806139298	0.9293186802622823	-1.24296	TGM2
OID00702	0.0701738	4.5397812755102045	1.2417268691152046	0.21587649523862829	0.9293186802622823	1.2375674357692463	CTSV
OID00740	0.0610434	0.9284569387755102	1.2395435937020802	0.21668455047397017	0.9293186802622823	1.2353922640869948	VEGFR-3
OID00622	0.049862856127571575	7.144445102040816	1.2372051261829728	0.21754307928598798	0.9293186802622823	1.2330876106556043	CTSD
OID00965	0.0806574	2.567779744897959	1.2346368079275116	0.2184947404270421	0.9293186802622823	1.230540580732889	LILRB4
OID00366	-0.179219	4.732800153061224	-1.23179	0.21955610623123484	0.9293186802622823	-1.22771	CLM-1
OID00543	-0.0444398	0.9329145408163265	-1.22241	0.2230735767540326	0.9293186802622823	-1.2184	IL33
OID00677	0.0989393	3.9273848469387755	1.221447451145482	0.22344820111983316	0.9293186802622823	1.217410155326766	VEGFR-2
OID01001	0.12288905211852708	2.3099613265306123	1.2191954539113383	0.22428144046805817	0.9293186802622823	1.2152219771864041	FAM3B
OID01099	-0.0575677	7.839907857142857	-1.21701	0.22510859008975412	0.9293186802622823	-1.21306	PTN
OID00730	0.0648272	0.6781512244897959	1.2168328663531744	0.22517715208869876	0.9293186802622823	1.2128762110113134	CD207
OID00524	-0.0988015	0.47138928571428573	-1.21488	0.22594821139326857	0.9293186802622823	-1.21086	IL-24
OID00319	-0.0568418	3.7665997959183675	-1.20189	0.23090873614616086	0.9293186802622823	-1.19802	ADAM 23
OID01460	0.0956864	7.244501632653061	1.1986367414393209	0.23216210111106447	0.9293186802622823	1.1948078793939934	LGMN
OID01257	0.10257314998034639	4.32426	1.1962689850368036	0.2330822881634276	0.9293186802622823	1.1924565241546325	VCAM1
OID01374	0.0914107	2.4187860204081635	1.1960750230622943	0.2331704684998198	0.9293186802622823	1.1922315428082948	KAZALD1
OID01028	-0.0426782	0.5730461734693878	-1.19493	0.23360572132733667	0.9293186802622823	-1.19112	CLSPN
OID00472	-0.102879	9.530942908163265	-1.19447	0.23378903719227478	0.9293186802622823	-1.19066	VEGFA
OID01114	0.11761733468762126	2.9392188265306123	1.1935108756783026	0.23415746281850777	0.9293186802622823	1.1897174541515543	EGFL7
OID01022	-0.0517228	0.25739801020408165	-1.19296	0.23439070922846245	0.9293186802622823	-1.18912	KPNA1
OID00978	-0.0702511	1.1814333673469388	-1.19211	0.2347044703117794	0.9293186802622823	-1.18833	PTH1R
OID00388	0.025865577531889394	0.5547939795918367	1.186729459269102	0.23683826967158977	0.9293186802622823	1.182926521335543	SRC
OID01098	-0.0382163	-0.201086	-1.18647	0.23693406904937203	0.9293186802622823	-1.18268	PDCD1
OID00982	-0.125251	4.861636581632653	-1.1842	0.23781878269968373	0.9293186802622823	-1.18046	PLXNA4
OID01256	-0.126988	6.840683571428571	-1.1813	0.23895991032690084	0.9293186802622823	-1.17759	PAM
OID01023	0.0368277	1.2203068367346939	1.1809802891481826	0.239101	0.9293186802622823	1.1772360012995957	LAG3
OID05415	-0.0372881	0.27584714285714285	-1.17493	0.2414940396085713	0.9293186802622823	-1.17126	NT5C3A
OID00521	-0.0649723	-0.135419	-1.17476	0.24157825947144987	0.9293186802622823	-1.17105	TRANCE
OID00996	0.0343495	0.982949	1.172625519661809	0.24243991779126617	0.9293186802622823	1.168909941202838	BACH1
OID00573	0.0986021	6.289906887755102	1.1719711678906461	0.2426777675555468	0.9293186802622823	1.1683198595205648	TFF3
OID01193	-0.0625318	6.756341734693877	-1.16946	0.24369809902753858	0.9293186802622823	-1.16579	RTN4R
OID00650	0.0847653	10.123210969387754	1.1671298101244536	0.24462063433063483	0.9293186802622823	1.1635149543421603	IGFBP-2
OID01392	-0.0323203	0.2269370918367347	-1.16597	0.24510680861892084	0.9293186802622823	-1.16232	MRC2
OID05161	0.1775178542000566	1.6833819387755102	1.1638910783588046	0.24593438323167802	0.9293186802622823	1.1602810845098077	CD33
OID01002	0.0297501	0.8616393367346938	1.1626838813364422	0.2464160402186717	0.9293186802622823	1.1590984927081154	SH2D1A
OID00722	-0.108986	2.0815470918367347	-1.1626	0.24645578264421336	0.9293186802622823	-1.159	TNFRSF4
OID00299	0.0904846	2.550290663265306	1.1624036592673874	0.24653393753068367	0.9293186802622823	1.1588092713296931	EFNA4
OID00295	0.10029623933597254	4.508488622448979	1.1618085294210594	0.24677686936700252	0.9293186802622823	1.1582136252703352	CLM-6
OID01458	-0.0447831	9.958209030612245	-1.16162	0.24685367799915198	0.9293186802622823	-1.15803	CD99L2
OID00334	0.1666556669951369	5.348041683673469	1.1614943574194232	0.2469066094978893	0.9293186802622823	1.1578956829134277	GM-CSF-R-alpha
OID00560	-0.100891	3.295102806122449	-1.16107	0.247075	0.9293186802622823	-1.15748	ADA
OID01403	-0.117442	8.6308	-1.15884	0.2479829785454594	0.9293186802622823	-1.15526	MFGE8
OID01329	-0.0414537	0.16021188775510203	-1.15722	0.2486337494904509	0.9293186802622823	-1.15367	GCG
OID00726	-0.165102	2.8706229081632655	-1.15293	0.2503926268310929	0.9293186802622823	-1.1494	PPY
OID01147	-0.100826	3.751273367346939	-1.15199	0.2507730445069613	0.9293186802622823	-1.14847	SEMA3F
OID05419	-0.123518	0.33958132653061224	-1.1519	0.2508353257209972	0.9293186802622823	-1.14832	S100A16
OID01419	-0.034242	1.1194862755102042	-1.14935	0.2518565503840128	0.9293186802622823	-1.14585	FCRL5
OID01103	-0.0452255	0.0696134	-1.14914	0.251956	0.9293186802622823	-1.14561	FGR
OID01264	0.11735114819160408	8.787094591836734	1.1490311599431666	0.25198754536636603	0.9293186802622823	1.1455351453557052	IGFBP6
OID00645	0.0806665	11.512823163265306	1.1485621869434153	0.2521804876945796	0.9293186802622823	1.1450692126491595	RARRES2
OID01472	0.028799658634471204	1.138001224489796	1.1466089052581685	0.2529992862443908	0.9293186802622823	1.1430946718758872	IL13RA1
OID01237	0.04628	0.5207777551020408	1.1451743203887963	0.25357738911428457	0.9293186802622823	1.1417032508149156	UMOD
OID01196	0.11752181112245452	2.119817704081633	1.1451457415111075	0.2536064567739705	0.9293186802622823	1.1416333469590658	TSHB
OID05487	-0.0941523	4.192869132653061	-1.14357	0.25425119677563185	0.9293186802622823	-1.14008	GALNT7
OID00707	0.062230822422586485	-0.366261	1.1411201677627425	0.25525614258755264	0.9293186802622823	1.1376751764357511	ADAM 8
OID00337	-0.0856221	10.272983316326531	-1.13948	0.2559439909372978	0.9293186802622823	-1.13603	CD200
OID00956	-0.0974786	6.839581734693877	-1.13607	0.257362	0.9293186802622823	-1.13265	DPP10
OID00559	-0.040924	0.2880968367346939	-1.13405	0.25820446071276065	0.9293186802622823	-1.13065	IL5
OID05152	-0.100033	3.9861277040816327	-1.13105	0.25949747859974354	0.9293186802622823	-1.12758	CD302
OID01401	0.1027211156273653	7.580858418367347	1.1249945442999922	0.2620185361874775	0.9293186802622823	1.1216329491195365	MATN2
OID05179	-0.028162	1.0908853571428572	-1.12473	0.26213396646766574	0.9293186802622823	-1.12136	UBE2F
OID00403	0.11714474108817452	7.062008112244898	1.1236458454995033	0.2625810035830339	0.9293186802622823	1.1203115929106426	IL-17D
OID05442	-0.229099	0.5350232653061224	-1.12094	0.26372704628576255	0.9293186802622823	-1.11763	GOPC
OID01468	-0.05688	2.1313389285714286	-1.11543	0.2660753945372863	0.9293186802622823	-1.11215	CRHBP
OID00354	-0.0541083	0.9372964285714286	-1.1144	0.266515	0.9293186802622823	-1.11112	IL-5R-alpha
OID01265	0.0674291	0.34425872448979594	1.1137146602050596	0.26680854339945403	0.9293186802622823	1.1104421504337898	TNC
OID00649	0.0900653	9.365980051020408	1.1131385678015997	0.2670577374654492	0.9293186802622823	1.109863763478361	TNF-R1
OID00951	0.0401591	1.499460306122449	1.1127269996127054	0.2672315395388796	0.9293186802622823	1.1094605832965316	CLEC4A
OID05205	0.0906745	2.3618507653061225	1.1109598788013189	0.26799297828687374	0.9293186802622823	1.1076963452723605	TNFRSF13C
OID01182	0.062281	0.9917867346938776	1.1105745260487294	0.2681681257171078	0.9293186802622823	1.1072910197280972	SSC4D
OID01037	-0.0321054	0.7054482142857142	-1.10581	0.27022099453329546	0.9293186802622823	-1.10255	AMN
OID05471	-0.0233344	0.4770985714285714	-1.10389	0.2710602999259995	0.9293186802622823	-1.10062	HBQ1
OID01122	0.025585221679220282	10.552196989795918	1.0998988923197124	0.27276780987285026	0.9293186802622823	1.0967108546961655	NPTXR
OID00936	0.0356055	0.808856	1.0956872910891842	0.2746025496544976	0.9293186802622823	1.0925246777332474	PPP1R9B
OID00618	0.024179644043885062	2.817129081632653	1.0953519049741103	0.27476542218927186	0.9293186802622823	1.0921539893171432	PRTN3
OID01095	0.11154410695512595	8.380274897959184	1.094466549949484	0.27513593706045053	0.9293186802622823	1.0913112775380545	CALCA
OID01450	0.14117030733584812	5.51566	1.0926580970416904	0.275936	0.9293186802622823	1.0894952861390668	CGA
OID00690	0.0864856	3.207945612244898	1.0921162765140118	0.2761648655172372	0.9293186802622823	1.0889751017257476	hK14
OID00387	-0.0292467	1.167145255102041	-1.09128	0.2765306873885474	0.9293186802622823	-1.08815	IL-4RA
OID01079	-0.0465295	0.18812183673469388	-1.08626	0.27875501429273447	0.9293186802622823	-1.08312	MAEA
OID01330	-0.106066	6.897947704081632	-1.08613	0.27880534622532654	0.9293186802622823	-1.08301	COL4A1
OID00583	0.0847772	5.283519795918368	1.0858179064712863	0.2789379987104304	0.9293186802622823	1.0827081199754434	LTBR
OID05453	-0.0529326	0.43571755102040816	-1.08153	0.280831	0.9293186802622823	-1.07845	FUS
OID05451	-0.0796642	5.7156169387755105	-1.08106	0.2810450286539777	0.9293186802622823	-1.07797	TXNDC15
OID01328	-0.0331716	0.3010427551020408	-1.07912	0.2819324153624416	0.9293186802622823	-1.07599	GH2
OID00508	-0.0221243	0.7452939285714286	-1.07861	0.28212979319334197	0.9293186802622823	-1.07555	IL-10RA
OID00695	0.0600382	1.9809295408163266	1.077519106129662	0.28264066127153925	0.9293186802622823	1.074406208107973	EPHA2
OID01238	-0.076628	2.06198	-1.07515	0.28367303710993885	0.9293186802622823	-1.0721	MET
OID01386	0.0361428	-1.62723	1.0731197865645306	0.2845784212123622	0.9293186802622823	1.0700908413278667	GKN1
OID00579	0.0802277	5.391086785714286	1.0730238634593892	0.28462134450969867	0.9293186802622823	1.0699954772205649	GRN
OID00357	-0.0882726	2.9750955102040817	-1.07235	0.2849222691800875	0.9293186802622823	-1.06933	CDH6
OID01300	0.0533052	1.7446282142857144	1.0723229908842988	0.2849351022055623	0.9293186802622823	1.0692986867088516	OSMR
OID05159	-0.0702323	-0.21495	-1.07163	0.28525983170847385	0.9293186802622823	-1.06858	HSP90B1
OID00450	-0.0490121	-0.00494133	-1.06959	0.2861602589483004	0.9293186802622823	-1.06658	GDF-2
OID00407	-0.084183	0.5877754591836735	-1.06952	0.286206	0.9293186802622823	-1.06648	GIF
OID01065	-0.0248721	0.9196667857142857	-1.06758	0.2870819216518844	0.9293186802622823	-1.06454	FOXO1
OID01135	0.13655955242227424	8.9497	1.067394052645193	0.28716297229148846	0.9293186802622823	1.064365906343602	CLEC5A
OID01262	0.049749687532671505	1.3266285204081631	1.0661012707816888	0.28773069892640957	0.9293186802622823	1.063113023819057	GNLY
OID05474	0.055903962455136846	0.5955086734693877	1.0598566545710502	0.2905696301005079	0.9293186802622823	1.0568728297125158	CD300E
OID00486	0.15481781380563575	3.2523564285714284	1.0590125167199624	0.2909420133815331	0.9293186802622823	1.0560573518770247	CXCL11
OID00939	0.030497920698504932	0.2552637244897959	1.0585405453929448	0.2911806486791033	0.9293186802622823	1.0555351362189145	ZBTB16
OID01319	0.1089142658981852	3.264615306122449	1.0575541696408515	0.29160147174956413	0.9293186802622823	1.0546149321148581	VEGFD
OID00601	0.0758703	9.591902091836735	1.0567180112993704	0.2919851936211961	0.9293186802622823	1.053776634051486	CXCL16
OID00355	-0.0743936	3.9068926530612242	-1.053	0.2936822444536774	0.9293186802622823	-1.05008	PDGF-R-alpha
OID00495	-0.0395382	0.6135273979591837	-1.05292	0.29371438525066307	0.9293186802622823	-1.05001	IL2
OID05405	0.053298538928810923	-0.720879	1.0509738042751378	0.2946054871155776	0.9293186802622823	1.0480718881394344	TBL1X
OID00629	0.1044371899268346	5.487369540816326	1.0508678761087977	0.2946571319727231	0.9293186802622823	1.0479597927082263	CCL15
OID01152	0.0564324	1.5415091836734693	1.0493113145541626	0.29536772989245846	0.9293186802622823	1.046418771195732	ADGRG2
OID00331	0.11094483519438114	7.677738418367347	1.048639392064825	0.2956831562908639	0.9293186802622823	1.045735524888664	TMPRSS5
OID00507	-0.0498645	0.7896946428571429	-1.04681	0.296531	0.9293186802622823	-1.0439	FGF-23
OID01487	0.0910245	6.252889387755102	1.040978376510353	0.29920838539635547	0.9293186802622823	1.0381324724462582	LAMA4
OID05163	-0.0646689	2.733934336734694	-1.03973	0.29978855107746055	0.9293186802622823	-1.03689	NDRG1
OID00691	0.040856871903854564	0.1027809693877551	1.0389226012389687	0.3001705316877159	0.9293186802622823	1.0360677601456358	FADD
OID01150	0.0887546	5.945504897959184	1.0365449219608205	0.30126539612795716	0.9293186802622823	1.0337236017874953	ANGPTL1
OID05168	-0.106323	-0.447555	-1.0362	0.3014281192409256	0.9293186802622823	-1.03338	NAA10
OID00519	-0.0548377	1.8335188265306122	-1.03363	0.3026240566196651	0.9293186802622823	-1.03082	Beta-NGF
OID01169	-0.0581723	1.1115114795918368	-1.03332	0.30276630438829877	0.9293186802622823	-1.03052	HDGF
OID01314	-0.0863241	6.437940051020409	-1.03265	0.30308564162351836	0.9293186802622823	-1.02984	PCDH17
OID00518	-0.08467	5.032010918367347	-1.02992	0.3043608909403952	0.9293186802622823	-1.02713	PD-L1
OID01006	0.0378527	0.8573850510204082	1.027396986237544	0.30556510480605575	0.9293186802622823	1.0245721631107134	FCRL6
OID01195	-0.0462472	1.5746583163265306	-1.02651	0.305969	0.9293186802622823	-1.02372	FBP1
OID01384	-0.0226349	1.0581904591836735	-1.02559	0.3063884786101712	0.9293186802622823	-1.02283	PREB
OID00596	-0.147839	6.603984846938776	-1.0236	0.30733488095509026	0.9293186802622823	-1.02083	SELE
OID00567	0.0851084	5.9979586734693875	1.0221835744060441	0.3079937441620927	0.9293186802622823	1.0194408012525478	TNF-R2
OID00659	0.0657016	0.8441816836734694	1.019926156172199	0.30906914415317466	0.9293186802622823	1.017177191831902	CEACAM1
OID05221	0.0745676	0.32971025510204083	1.0197953287242933	0.3091222913001889	0.9293186802622823	1.0170654575384848	GGT5
OID00577	0.0857746	6.902271836734694	1.0192457330813511	0.3093823879171713	0.9293186802622823	1.0165188245373151	CD163
OID01343	-0.0457087	-0.396624	-1.01825	0.30990615454318543	0.9293186802622823	-1.01542	PRDX6
OID01297	0.0812852	1.2568345408163266	1.0172236041888605	0.31034261470505103	0.9293186802622823	1.0145033856845715	LILRB1
OID01105	-0.0288542	0.519815	-1.0172	0.31035086140473506	0.9293186802622823	-1.01449	HPGDS
OID00427	0.0216358	7.575664489795918	1.016990282694121	0.31045130779545643	0.9293186802622823	1.0142755071933889	THBS2
OID00534	0.1362092115141058	2.53392	1.0169541528505806	0.31046845069207035	0.9293186802622823	1.0142395713785208	CXCL6
OID01213	-0.0233179	11.066927602040817	-1.01608	0.3108856509001906	0.9293186802622823	-1.01337	DNER
OID01073	-0.045984	-0.899654	-1.0146	0.3115859454725545	0.9293186802622823	-1.0119	VASH1
OID00441	-0.133931	6.0341353571428575	-1.00962	0.3139790788573177	0.9308589502236041	-1.00691	MMP7
OID00938	0.028806800345915207	1.023365918367347	1.0066587618745306	0.3153790717889901	0.9308589502236041	1.0039990493872992	PSIP1
OID01097	-0.0240376	0.23819275510204083	-1.00391	0.3166991327315204	0.9308589502236041	-1.00126	METAP1
OID05181	-0.056999	0.2791970918367347	-1.0037	0.31682670678552033	0.9308589502236041	-1.001	TBCB
OID00500	-0.0829496	5.195375306122449	-1.00151	0.3178564576482281	0.9308589502236041	-0.998873	SCF
OID00623	0.10467560261136466	4.5281	1.000926770855151	0.3181352429649216	0.9308589502236041	0.9982972453784938	PGLYRP1
OID01409	-0.0503084	7.391901428571429	-1.00069	0.3182618852468181	0.9308589502236041	-0.998036	APP
OID00955	0.0389733	1.2383305612244897	0.9988888175468182	0.31911899403187494	0.9308589502236041	0.9962699628255369	PRDX5
OID01216	-0.100787	7.4911723979591835	-0.99885	0.31913760142516456	0.9308589502236041	-0.996232	CHL1
OID00680	0.0724403	0.0685359	0.9973239904613601	0.3198854753694827	0.9308589502236041	0.9946932562234744	S100A4
OID01032	-0.0546266	0.726468	-0.992144	0.32238889355132916	0.9314441611445984	-0.989561	PXN
OID01351	-0.0345707	-1.98259	-0.990015	0.323434	0.9314441611445984	-0.987426	SULT2A1
OID01069	-0.0457096	1.2930493877551021	-0.988401	0.3242262840957808	0.9314441611445984	-0.98581	PPM1B
OID01004	-0.0633446	2.084328163265306	-0.988327	0.3242647198952958	0.9314441611445984	-0.985732	DFFA
OID01304	-0.112479	3.070777908163265	-0.988067	0.32437640405897816	0.9314441611445984	-0.985504	CRTAC1
OID00555	-0.0848988	12.036000714285715	-0.987289	0.3247593772552655	0.9314441611445984	-0.984725	TWEAK
OID00449	0.0327206	5.40739	0.9851524450615858	0.3258043940170793	0.9322058737904948	0.9825998992736491	HB-EGF
OID01378	0.1504251015462681	4.52356	0.9835123992655866	0.3266060483681511	0.9322692931940543	0.9809730162426245	CPXM1
OID00405	0.0593764	8.62864	0.978374	0.32913992424837724	0.9372651176215695	0.9758477374040295	LOX-1
OID05410	-0.100592	4.475972653061224	-0.976768	0.3299325397905437	0.9372905405926135	-0.97425	IFNGR2
OID00710	-0.0987696	5.8235497959183675	-0.971252	0.33266092574772543	0.9408130881095409	-0.968768	DLL1
OID00651	0.0626854	1.4807098979591837	0.9710744997663251	0.3327457661123209	0.9408130881095409	0.9685980711733861	vWF
OID01289	0.0927321	8.479109642857143	0.9667498109486993	0.3348980489153669	0.9418247757547074	0.9642949960914072	PCOLCE
OID05448	-0.0374556	0.23440438775510203	-0.965619	0.33546213681981574	0.9418247757547074	-0.96317	AIMP1
OID05459	-0.0264834	0.0905851	-0.964354	0.33610799451345974	0.9418247757547074	-0.961884	BRK1
OID00723	-0.155202	3.0599035714285714	-0.963945	0.3363121391048899	0.9418247757547074	-0.961477	MIC-A/B
OID01197	-0.0361719	1.7041905612244899	-0.962469	0.3370409732633902	0.9418247757547074	-0.960028	BAG6
OID00733	0.13627769765271772	2.8513506632653063	0.9581449270839749	0.3392072983998038	0.9449541098230454	0.9557326978466495	CXCL13
OID00591	0.0959576	3.8293251530612245	0.95611	0.34023158289258404	0.9449541098230454	0.953708	PAI
OID01479	0.0843505	6.10764	0.953997	0.3413021301440827	0.9449541098230454	0.9515955679177684	ARSA
OID00544	-0.0271737	0.5794898469387755	-0.953514	0.341545	0.9449541098230454	-0.951117	IFN-gamma
OID01484	0.10469919248528203	5.23018	0.9523858881503493	0.3421113123356009	0.9449541098230454	0.9500018505189347	PAMR1
OID00302	-0.061558	4.474941224489796	-0.946605	0.345043	0.9508546008804251	-0.944249	PRTG
OID05493	0.054285741660827724	0.78490209183673465	0.9419439837167775	0.34743811457542684	0.9552551380050817	0.9395701091113662	HLA-E
OID05133	-0.0484225	0.0849704	-0.937459	0.3497259062004565	0.956242	-0.935121	CETN2
OID00326	-0.0952157	9.53438	-0.937185	0.34985694240021437	0.956242	-0.934867	LAYN
OID01171	-0.129799	6.866367448979592	-0.93653	0.3501956892968374	0.956242	-0.93421	CTSH
OID00717	-0.177908	0.889493	-0.932978	0.35201563084848464	0.9571085486509718	-0.930687	VIM
OID05470	0.0481926	1.1891372959183673	0.9315139422507538	0.3527921121319838	0.9571085486509718	0.929187	LACTB2
OID00415	-0.0443718	0.7966366836734694	-0.929568	0.35377452122336617	0.9571085486509718	-0.927293	FGF-23
OID05203	-0.0413922	1.8917824489795918	-0.927206	0.35499578617346184	0.9571085486509718	-0.924943	PHOSPHO1
OID01157	0.0712434	2.4803499489795917	0.9263519985455669	0.3554382392043538	0.9571085486509718	0.9240923436978005	CD79B
OID00318	-0.0624897	0.8930424489795918	-0.926267	0.35548595140948747	0.9571085486509718	-0.924001	CLEC1B
OID05481	-0.0349709	0.061816224489795915	-0.924629	0.35633190744471466	0.9571085486509718	-0.922377	ACTN4
OID05478	0.1372284746177801	5.480779030612245	0.9206092835705059	0.35844613265983327	0.9571085486509718	0.91833	CPVL
OID00293	-0.0809985	4.9063298469387755	-0.920113	0.3586853982298549	0.9571085486509718	-0.917873	VWC2
OID01485	-0.096187	7.156196734693878	-0.919356	0.359079	0.9571085486509718	-0.917121	ROBO1
OID01424	-0.0396503	0.5808371938775511	-0.918912	0.35931583473602535	0.9571085486509718	-0.91667	BLVRB
OID01370	-0.0357085	-1.07326	-0.916292	0.36069049745799386	0.9586240123662961	-0.91405	ATG4A
OID00724	0.08516	4.945797857142857	0.9147395030292438	0.36148781737224045	0.9586240123662961	0.9125337385844314	WISP-1
OID05148	-0.0260768	0.6216850510204082	-0.911207	0.3633409219654733	0.9599252320180589	-0.909017	GSTP1
OID01064	0.0793139	5.317703469387755	0.9079065061636508	0.3650777205632074	0.9599252320180589	0.905732	EDIL3
OID00554	-0.0313383	0.40176632653061223	-0.906274	0.36593867238965805	0.9599252320180589	-0.904107	NT-3
OID01416	0.0860249	6.883963979591837	0.906273	0.3659461784438838	0.9599252320180589	0.9040928329089115	CLEC11A
OID00549	0.1178778764739663	4.1191966836734695	0.904293	0.36698902646504505	0.9599252320180589	0.9021277176113902	MCP-2
OID00575	0.0785496	5.349504081632653	0.9018647634111487	0.36827054398078085	0.9599252320180589	0.8997176202134067	CSTB
OID00600	0.019622666559693247	1.9344150510204081	0.9013426595334862	0.36856045757422407	0.9599252320180589	0.8991731162261399	MPO
OID05421	-0.0414828	0.652687	-0.900893	0.3687855284999313	0.9599252320180589	-0.898751	DCTPP1
OID00439	0.10371867554748415	2.3322360714285715	0.8970141893824498	0.3708516644665153	0.9599252320180589	0.8948792043582091	CCL17
OID01205	-0.0337942	1.3609463265306123	-0.896885	0.3709224308429775	0.9599252320180589	-0.894747	DAB2
OID00533	0.0671319	9.622053163265306	0.8956561253175717	0.37156975672287995	0.9599252320180589	0.8935368324494889	Flt3L
OID01259	0.096279	6.848177040816327	0.8950621331317578	0.3718863642977368	0.9599252320180589	0.8929454905769466	TCN2
OID01250	0.0666255	4.817352244897959	0.8940758069960129	0.37241246459563493	0.9599252320180589	0.8919635598376902	NID1
OID01062	-0.0365262	1.243663418367347	-0.891294	0.37390965517551245	0.9604426721369068	-0.889174	RCOR1
OID01371	-0.0276643	0.6043761224489795	-0.890695	0.3742193020198985	0.9604426721369068	-0.888598	WASF1
OID00339	0.0864458	3.4642502040816328	0.8866562420426782	0.37638905727135874	0.9628646045279379	0.8845691393459308	GZMA
OID01010	-0.0433945	2.002916020408163	-0.885934	0.3767731061196279	0.9628646045279379	-0.883858	IFNLR1
OID00377	-0.0144127	10.223328163265306	-0.882618	0.3785582209706493	0.9653638214944489	-0.880556	Nr-CAM
OID00678	0.0551742	0.462499	0.8739853357081083	0.383237	0.9692302447331738	0.871947	LYPD3
OID01357	-0.0271849	-0.0715844	-0.872631	0.38399450755603426	0.9692302447331738	-0.87056	IQGAP2
OID05137	-0.0262525	0.6787348979591836	-0.868533	0.38619824903500166	0.9692302447331738	-0.866532	KLB
OID00463	-0.0866449	1.0493532653061224	-0.867037	0.38701547766111044	0.9692302447331738	-0.865042	LEP
OID01423	0.0813598	4.8118640816326534	0.8669255200534421	0.3870763221946133	0.9692302447331738	0.8649316182698906	PARK7
OID05218	-0.0352069	0.6098385714285715	-0.866235	0.3874580667233496	0.9692302447331738	-0.864236	PMVK
OID00970	0.0607751	2.3794830102040816	0.863888	0.3887386234440814	0.9692302447331738	0.8619071330674217	CCL11
OID05472	0.0507326	1.257316887755102	0.8570005111198267	0.39252423468329456	0.9692302447331738	0.855049	SCLY
OID00404	0.0955233	5.536613265306123	0.8570050294988381	0.39252455237895656	0.9692302447331738	0.8550480413229855	CXCL1
OID00624	0.0925392	3.6066735204081635	0.8562984115399417	0.392911	0.9692302447331738	0.8543494620396715	CPA1
OID00728	0.0339208	1.3294389285714285	0.8542157262081291	0.39406120224377683	0.9692302447331738	0.8522754974011235	AREG
OID05463	-0.0162739	0.8069593367346939	-0.854015	0.3941719059639125	0.9692302447331738	-0.852076	DRG2
OID05199	-0.0375223	0.0494299	-0.847901	0.3975598400999749	0.9692302447331738	-0.845987	VSTM1
OID00494	0.037196135446976974	1.0094137755102042	0.8464455933831108	0.3983808152262974	0.9692302447331738	0.8445165570210432	OSM
OID00332	0.0317146	3.7620454081632655	0.8451071116202433	0.3991270729005497	0.9692302447331738	0.8431812683023392	CDH3
OID01291	0.0875009	7.835010663265306	0.8448023613612028	0.39928370918066736	0.9692302447331738	0.8429011878083974	TGFBI
OID00671	0.0391693	2.2365663775510205	0.8437221892831278	0.39989047470517824	0.9692302447331738	0.8418168571630499	ITGAV
OID00410	-0.0880131	1.2679245918367348	-0.843489	0.40001573584651473	0.9692302447331738	-0.841593	FGF-21
OID01020	0.0944141	0.9736204591836735	0.8416337382987895	0.4010510524942349	0.9692302447331738	0.8397455789550772	TANK
OID01476	-0.0788897	6.694263877551021	-0.840702	0.4015754253793006	0.9692302447331738	-0.838811	CNTN4
OID05416	-0.0232207	0.369728	-0.837098	0.40358940593555626	0.9692302447331738	-0.835228	GAMT
OID01102	-0.0305764	1.3284863265306122	-0.836571	0.403893	0.9692302447331738	-0.834689	NCF2
OID01035	-0.023797	0.7244524489795918	-0.836222	0.4040886498529357	0.9692302447331738	-0.834341	CSNK1D
OID05426	-0.0366491	0.0817812	-0.835451	0.4045133000156623	0.9692302447331738	-0.833588	RAB6A
OID00715	0.0272673	1.2432011224489796	0.8340158829547095	0.40532342605173477	0.9692302447331738	0.8321515171159752	LYN
OID00422	0.0805679	0.7111817857142857	0.8337958322607054	0.40545536439753227	0.9692302447331738	0.8319177636698292	SERPINA12
OID00974	0.021948818812352888	1.7869689285714285	0.8328630171586089	0.4059710603621578	0.9692302447331738	0.8310045475504805	LY75
OID00491	-0.0226905	6.4409299489795915	-0.831518	0.4067373233828939	0.9692302447331738	-0.829649	CST5
OID01141	0.0733338	5.217976683673469	0.829937	0.4076159590920312	0.9692302447331738	0.8280963100160557	SERPINB8
OID00435	0.055694708293969164	8.299214591836735	0.8293014387799237	0.4079794569228422	0.9692302447331738	0.8274545780100889	SORT1
OID01110	-0.0308093	0.10011020408163265	-0.829123	0.4080777748123673	0.9692302447331738	-0.827281	PTPRJ
OID00612	0.0620806	11.193210051020408	0.8289962315406357	0.4081467646203746	0.9692302447331738	0.8271593215409209	AXL
OID05440	0.0363279	0.6159581122448979	0.8274542075080205	0.4090177116927036	0.9692302447331738	0.8256234796608426	LSP1
OID01339	-0.0275234	0.8608706632653061	-0.827217	0.4091572321021313	0.9692302447331738	-0.825378	BGN
OID00132	0.0775647	2.965076785714286	0.8270645103853862	0.40923799197064636	0.9692302447331738	0.8252353424407541	MEPE
OID00446	0.0735779	7.356761326530612	0.8258995189738059	0.4098969393683164	0.9692302447331738	0.824075	LPL
OID00683	0.0576008	7.791418418367347	0.8256220895007117	0.4100589496948043	0.9692302447331738	0.8237898959757393	ERBB3
OID01266	-0.0417246	3.1714509183673467	-0.821117	0.412609	0.9733332605538509	-0.819312	DPP4
OID00664	-0.0552769	3.223934642857143	-0.817945	0.4144178515613355	0.9735268867585491	-0.816144	SYND1
OID05458	0.0306388	0.9664657142857143	0.8151454496233729	0.4160096688163233	0.9735268867585491	0.8133635191021183	COL9A1
OID01104	-0.0205667	0.3054377040816327	-0.814925	0.41617798453003785	0.9735268867585491	-0.81307	PSMA1
OID00599	0.0779529	2.5804130102040816	0.8128901276812658	0.41730026040886303	0.9735268867585491	0.811114	SPON1
OID00976	0.0227641	0.83768	0.8112325538057858	0.41825034228202795	0.9735268867585491	0.8094604517305529	EIF4G1
OID00514	-0.0247108	0.4026959693877551	-0.809818	0.4190579393699825	0.9735268867585491	-0.808057	IL-15RA
OID01068	-0.027468	-0.0595189	-0.809648	0.4191594455492078	0.9735268867585491	-0.80788	PRKRA
OID01358	-0.0178894	8.69292	-0.809569	0.4192026310038903	0.9735268867585491	-0.807805	MOG
OID00968	-0.0751118	2.5608416836734693	-0.8081	0.4200456647327758	0.9735942151558138	-0.806342	ITM2A
OID05484	-0.0307797	0.37673423469387757	-0.806353	0.42104724919791914	0.9740280658427685	-0.804606	UBAC1
OID00654	0.092729	2.6567056632653063	0.7991820823673909	0.42518368169829823	0.9770048845801901	0.7974604188444455	CCL16
OID01244	0.10340206547384179	2.69535	0.7982821283426784	0.4257034299620289	0.9770048845801901	0.796565	FCGR2A
OID00350	-0.0787171	5.9414095918367344	-0.796685	0.4266309630311367	0.9770048845801901	-0.79497	GCP5
OID01443	0.0666534	6.081402193877551	0.7952828546221085	0.42744609691781754	0.9770048845801901	0.7935694953501596	NID2
OID01278	0.033642348253841936	2.1213658163265308	0.7946978698045588	0.4277808106883554	0.9770048845801901	0.7929948716343073	LCN2
OID01303	-0.0674615	5.448828826530613	-0.7924	0.42911552783698337	0.9770048845801901	-0.790706	MEGF9
OID00972	0.027358304007101264	0.8020425510204081	0.7916589790140965	0.42954675588778424	0.9770048845801901	0.7899674878922778	EGLN1
OID05124	0.0854877	5.651397193877551	0.7908012512568514	0.4300459658869792	0.9770048845801901	0.7891129976281311	CD8A
OID01394	-0.0237591	0.1300832142857143	-0.789054	0.4310639740235944	0.9770048845801901	-0.787372	DKKL1
OID05192	-0.0337972	0.4367058673469388	-0.788343	0.43147840577776597	0.9770048845801901	-0.786664	AKT1S1
OID00725	0.0358592	0.5315703061224489	0.7870816051192581	0.4322270842334558	0.9770048845801901	0.7853863452552924	CXL17
OID01493	0.0695757	9.066959744897959	0.78686	0.4323442576609645	0.9770048845801901	0.7851864519319648	PGF
OID05171	-0.127997	6.755974489795919	-0.780816	0.43588417941428315	0.9770048845801901	-0.779162	SFRP1
OID01209	-0.0715462	4.000569897959184	-0.780353	0.43615891792749306	0.9770048845801901	-0.778696	ROR1
OID01085	0.037667937124720385	0.41805229591836734	0.7794687308232771	0.43667346957692543	0.9770048845801901	0.7778228257275214	BANK1
OID05182	-0.0444152	0.7337580102040816	-0.778762	0.43710142929506834	0.9770048845801901	-0.777097	NPM1
OID01412	0.1047694397269554	5.011538826530613	0.776096	0.4386571089171367	0.9770048845801901	0.7744628840584089	TMSB10
OID00502	-0.0544328	0.645078	-0.7744	0.43966098226793204	0.9770048845801901	-0.772766	SLAMF1
OID01465	0.027223661140863054	0.8075834183673469	0.772707	0.4406678692617454	0.9770048845801901	0.7710659037852352	STIP1
OID01381	0.0363252	0.627918	0.7726295343793693	0.44070726401049143	0.9770048845801901	0.7709994391789389	SEMA4C
OID05417	0.054845595820434134	2.3852473979591835	0.7723560195645824	0.44086749603544406	0.9770048845801901	0.7707291398012415	HEXA
OID05141	-0.0282078	0.7776513775510204	-0.772223	0.4409416532476804	0.9770048845801901	-0.770604	PTPN1
OID01074	-0.0313395	0.40887147959183673	-0.771917	0.44112260675025305	0.9770048845801901	-0.770299	LAT2
OID01280	-0.0357085	0.5230268367346939	-0.767934	0.44348328577364193	0.9785211580947697	-0.766324	REG3A
OID00390	0.0850314	3.7755767346938773	0.7675087678335473	0.4437318157749479	0.9785211580947697	0.765907	IL6
OID01407	-0.0115285	11.387012040816327	-0.766615	0.4442616963590802	0.9785211580947697	-0.765017	DKK3
OID00437	0.029071825207764745	-0.406093	0.76117892533050735	0.44749388785731514	0.9788779302988971	0.7595997178293893	PTX3
OID01404	-0.0558713	3.6304354591836736	-0.760913	0.44765551794103065	0.9788779302988971	-0.759329	NUDT5
OID00517	-0.0761508	3.165596887755102	-0.759927	0.4482498118332604	0.9788779302988971	-0.758336	IL-18R1
OID01013	-0.0242478	0.9699595918367347	-0.75803	0.4493800255831859	0.9788779302988971	-0.756449	SIT1
OID00351	0.0856629	2.1169420918367345	0.7573378105047971	0.44978569410445013	0.9788779302988971	0.7557723552727582	BMP-4
OID01323	-0.070007	4.218404642857143	-0.757317	0.4498016817154006	0.9788779302988971	-0.755746	DDAH1
OID05219	-0.0415344	1.7067580612244897	-0.752125	0.4529068814583932	0.9788779302988971	-0.750578	WWP2
OID00306	-0.0700712	5.74674	-0.751126	0.4535093729003884	0.9788779302988971	-0.749577	PLXNB3
OID01189	-0.0558764	4.101362040816326	-0.750939	0.45362135957522043	0.9788779302988971	-0.749391	CDH2
OID01161	-0.0267921	1.357643775510204	-0.7497	0.4543720278770691	0.9788779302988971	-0.748146	ITGB7
OID00576	0.0642961	8.417684285714286	0.744845	0.4572859970812756	0.9788779302988971	0.7433232524986312	MCP-1
OID00340	0.0623416	0.0511112	0.7446745582406344	0.4573935426551968	0.9788779302988971	0.7431455866101204	G-CSF
OID00539	-0.0368468	1.235487755102041	-0.744303	0.45761302275832105	0.9788779302988971	-0.742783	CCL28
OID01402	0.019537236732613428	1.2998858673469387	0.7420801899129883	0.45896404959089954	0.9788779302988971	0.7405537664173774	HTRA2
OID05441	-0.0565231	0.6777258673469387	-0.741975	0.45903001848780156	0.9788779302988971	-0.740445	AFP
OID01313	0.0371831	0.5437976020408163	0.740458	0.45993613793999255	0.9788779302988971	0.7389520112865353	WNT9A
OID00615	0.0669962	5.041677448979592	0.7400079775764865	0.4602085499244253	0.9788779302988971	0.7385034854579846	FAS
OID01090	-0.0593547	-0.279499	-0.739141	0.4607349493163605	0.9788779302988971	-0.737637	MAP4K5
OID00666	0.0905046	3.3596182142857143	0.7387415074783911	0.4609815852913427	0.9788779302988971	0.7372314922563528	IL6
OID01229	0.0819189	5.6365128061224485	0.7382184865402112	0.4612925264456563	0.9788779302988971	0.7367201895820248	SERPINA5
OID00330	-0.0298496	0.4386695918367347	-0.73769	0.4616127729795444	0.9788779302988971	-0.736194	WFIKKN1
OID01021	-0.0332121	0.5483679591836734	-0.734099	0.46380139049241287	0.9788779302988971	-0.732602	ITGA11
OID00635	0.059405	5.776647091836734	0.7339752822601963	0.46386856720429137	0.9788779302988971	0.7324916011348208	t-PA
OID01222	-0.04032	5.767827397959183	-0.731112	0.46561118873804286	0.9788779302988971	-0.729638	SOD1
OID05407	0.035319537478322394	0.10756260204081633	0.7283940932350893	0.4672691574719723	0.9788779302988971	0.7269294789901375	IL17F
OID01218	0.0579166	3.9426670408163265	0.7278883204735526	0.46757800923258863	0.9788779302988971	0.726425	PLXNB2
OID00991	0.0432647	-2.43894	0.7250798838674913	0.46929506311918345	0.9788779302988971	0.7236265075965159	TREM1
OID01232	0.0552931	1.9650731632653062	0.7249269342664691	0.4693886759915906	0.9788779302988971	0.7234740751133139	SERPINA7
OID01467	0.055769616722524784	4.173693928571429	0.7248794106858912	0.46942	0.9788779302988971	0.7234226035079928	CD69
OID00433	0.0973102	3.7066307142857142	0.724372	0.46972838780098436	0.9788779302988971	0.7229210539028114	XCL1
OID00368	0.0590731	3.502256020408163	0.7242667472554976	0.4697959297588352	0.9788779302988971	0.7228111278329021	IL12
OID01046	-0.0253834	0.2120952551020408	-0.717251	0.47409988799347946	0.9841162228946854	-0.715824	PRKAB1
OID05412	0.035537659463205806	0.7696014285714285	0.7168216418308748	0.47438018252998615	0.9841162228946854	0.7153704246455141	ERP44
OID01408	-0.0624627	8.556655357142857	-0.716153	0.47477847877109824	0.9841162228946854	-0.714726	SPINT2
OID00447	0.0681175	7.692714591836735	0.7120642183592834	0.4773067578679663	0.985348	0.7106409540087089	PRSS8
OID01396	-0.0313958	-0.207962	-0.709249	0.47903923735668674	0.985348	-0.707849	WASF3
OID00501	0.058084258024778235	2.5757032653061223	0.7091359392777262	0.4791093668960914	0.985348	0.7077357585682402	IL18
OID01261	-0.062701	7.120699234693878	-0.708914	0.47924648861822294	0.985348	-0.707515	CA4
OID01036	-0.0270781	0.9256883673469388	-0.708518	0.4794922527056069	0.985348	-0.707119	TOP2B
OID00625	0.0539991	3.616894693877551	0.7062201070743471	0.4809163472078606	0.9858220352164473	0.7048295009212406	JAM-A
OID01172	-0.06692	5.124864387755102	-0.705494	0.48137129478796425	0.9858220352164473	-0.704099	NOMO1
OID05449	0.0468589	0.5533389795918368	0.7024322265180514	0.4832693234548261	0.9862049562175833	0.7010539881153254	SCGN
OID00578	0.050536	4.620012091836735	0.7020744591422428	0.4834918884839018	0.9862049562175833	0.7006973847852881	Gal-3
OID05176	-0.0675995	-1.1411	-0.701027	0.4841609731497697	0.9862049562175833	-0.699626	PRTFDC1
OID01050	0.0483807	1.7797061734693878	0.6996258825391287	0.4850234948650721	0.9862049562175833	0.6982457897728676	CAPG
OID00639	0.0583211	8.773703979591836	0.6974617522872255	0.4863681501240795	0.9862049562175833	0.6960968962707321	CD93
OID01373	-0.0565432	-1.33109	-0.697263	0.4865057894384399	0.9862049562175833	-0.695877	NCLN
OID01388	-0.0719589	-0.528727	-0.692671	0.4893720121888051	0.9879142457330294	-0.691308	LYAR
OID00694	0.0634398	6.421441989795919	0.692121	0.48971179472399573	0.9879142457330294	0.6907672897575572	FASLG
OID00992	-0.0737864	4.5269241836734695	-0.690523	0.49071017013861795	0.9879142457330294	-0.68918	CXADR
OID01219	0.039406477023158026	1.9424130102040817	0.6887000517814545	0.4918521236181834	0.9879142457330294	0.6873659903778083	FCGR3B
OID00993	0.034112	1.3319589795918367	0.6883207013063782	0.49209174548527435	0.9879142457330294	0.6869856909916254	IL10
OID01474	-0.0211845	1.360614336734694	-0.686293	0.4933765736006659	0.9879142457330294	-0.684948	SCGB3A1
OID05414	-0.0428517	0.49731438775510206	-0.685893	0.4936169582052553	0.9879142457330294	-0.684567	ACAA1
OID05183	0.018531165449833797	-0.76402	0.6853668171530457	0.4939571228665147	0.9879142457330294	0.684029	ASGR1
OID01225	-0.0135613	12.385323469387755	-0.682638	0.4956669280508387	0.9896788747058481	-0.681323	CST3
OID01457	0.0411037	2.200724948979592	0.67864	0.49819814121406225	0.9930749614866975	0.6773275714246583	MESDC2
OID00642	0.029036607407477044	0.8078503571428571	0.6766830873942712	0.49943001891991545	0.9938740476343076	0.6753868484500816	PON3
OID01441	-0.0364987	2.5829277551020406	-0.673877	0.5012110516934986	0.9944551743412513	-0.672585	CDON
OID00556	0.0390112	0.6836688265306122	0.6720422575622428	0.5023819500946007	0.9944551743412513	0.6707466327433584	CCL20
OID00548	-0.021836	0.46333091836734697	-0.66901	0.5043223989233336	0.9944551743412513	-0.667704	NRTN
OID00460	0.061855796643638605	7.8770252551020405	0.6668111710352188	0.5057075756219301	0.9944551743412513	0.6655362347063056	hOSCAR
OID00367	-0.0345726	7.412245408163265	-0.666331	0.5060144203524912	0.9944551743412513	-0.665056	SPOCK1
OID01301	0.0554077	7.508016530612245	0.6660199757116877	0.5062061500589488	0.9944551743412513	0.6647566556023157	C1QTNF1
OID00526	-0.0244527	0.10351056122448979	-0.665588	0.5064931569645301	0.9944551743412513	-0.664308	ARTN
OID01308	0.0429558	-0.689507	0.6649774436655971	0.5068794987602722	0.9944551743412513	0.6637044373740713	GSAP
OID01228	-0.035938	1.8736420408163266	-0.664157	0.5073949698105391	0.9944551743412513	-0.662899	PROC
OID05469	0.024121492954822285	0.0924745	0.6631521175804175	0.5080368825439001	0.9944551743412513	0.6618975492334946	LAP3
OID05404	-0.0769604	3.949723112244898	-0.659039	0.5106784632934612	0.9955217529010231	-0.657782	CGB3
OID01260	0.0229118	1.021763775510204	0.6586509465932937	0.5109173053105576	0.9955217529010231	0.6574100280946672	TNXB
OID01138	-0.0376919	8.19721	-0.653048	0.5145180143112297	0.9955217529010231	-0.651819	ENO2
OID01387	-0.0784066	0.826502	-0.652469	0.5148965258880049	0.9955217529010231	-0.651232	FGF-21
OID01438	0.0961115	7.276912704081632	0.6512481335422635	0.5156732073022042	0.9955217529010231	0.6500294367162822	MYOC
OID01245	0.0523793	4.040109387755102	0.6507623423031711	0.5159861092495874	0.9955217529010231	0.6495450938885762	CDH1
OID00512	-0.0387105	1.3682524489795918	-0.64959	0.5167419060518884	0.9955217529010231	-0.648376	FGF-21
OID00604	0.0545459	3.533685510204082	0.6473851226053103	0.5181650433852818	0.9955217529010231	0.6461765207002038	IGFBP-1
OID00973	-0.0140771	0.7312135204081632	-0.646932	0.5184708566808591	0.9955217529010231	-0.645704	NFATC3
OID00294	0.048428	3.8819397959183672	0.6420986365866027	0.5215856700954884	0.9955217529010231	0.6409030562154899	Siglec-9
OID00586	0.0394849	9.215817142857142	0.6390024613085382	0.5235933759474491	0.9955217529010231	0.6378161337268079	CNTN1
OID00304	0.0264874	0.6680030102040816	0.6378826325920498	0.5243180918257373	0.9955217529010231	0.6367033488411585	CRTAM
OID01376	-0.0315983	0.6262649489795918	-0.637688	0.5244446446635347	0.9955217529010231	-0.636509	DCBLD2
OID00606	0.0477299	3.2993767346938774	0.6373407864444882	0.5246701333208501	0.9955217529010231	0.6361630815336031	TR-AP
OID05434	-0.0258492	-0.578643	-0.635057	0.5261550289129615	0.9955217529010231	-0.633886	ARHGAP25
OID00735	0.0505793	2.310403775510204	0.6300302766149763	0.5294317256443182	0.9955217529010231	0.6288737300545856	ADAM-TS 15
OID00347	-0.0508654	4.312674132653061	-0.629571	0.5297350537227752	0.9955217529010231	-0.628411	FLRT2
OID05486	0.0291648	0.8684791836734694	0.6275447994755954	0.5310605692183803	0.9955217529010231	0.6263878617522726	PTPRM
OID00703	0.0595909	5.632642295918368	0.6217822387601728	0.5348304297546466	0.9955217529010231	0.620649	CD27
OID01113	0.0254089	11.628464846938776	0.621552	0.5349906580684514	0.9955217529010231	0.6204057951084593	PVALB
OID01201	-0.0626875	3.886752755102041	-0.620906	0.5354053034505103	0.9955217529010231	-0.619776	FKBP4
OID01047	-0.041154	9.19665	-0.61959	0.5362723613676016	0.9955217529010231	-0.61846	DPP6
OID00997	0.019429220234023603	0.8979086734693877	0.6183458077987503	0.537088	0.9955217529010231	0.6172225311939223	PIK3AP1
OID00455	0.016690448873174862	0.5961221428571428	0.6174269597019088	0.5377	0.9955217529010231	0.6162949886903721	BNP
OID00300	0.0510079	5.436921071428571	0.6172583834368325	0.537803	0.9955217529010231	0.6161381692187807	SCARB2
OID00307	0.0587959	4.408629795918367	0.6171481514561746	0.5378792037975146	0.9955217529010231	0.6160232063126622	CPA2
OID01281	0.0758079	6.833456377551021	0.61479	0.5394290865970964	0.9955217529010231	0.6136765511084352	EFEMP1
OID00674	-0.062968	5.213269642857143	-0.61417	0.5398405250623795	0.9955217529010231	-0.613054	GPC1
OID01175	-0.00952087	10.69476081632653	-0.612379	0.5410192763578964	0.9955217529010231	-0.611272	FAM3C
OID00371	-0.0567061	0.23955005102040816	-0.612345	0.5410446094454824	0.9955217529010231	-0.611234	LAT
OID00497	-0.0479179	0.8340320408163265	-0.607276	0.5443929896071142	0.9955217529010231	-0.606183	TSLP
OID00529	-0.0246968	0.12500367346938776	-0.606516	0.544896	0.9955217529010231	-0.605426	TNF
OID00320	0.0721981	9.24204	0.606194	0.5451097637202423	0.9955217529010231	0.6051042000586314	MATN3
OID00718	0.0598132	5.739132908163265	0.601348	0.5483252315149143	0.9955217529010231	0.6002716167044692	TNFRSF19
OID00458	0.022425856429183433	0.4555086224489796	0.6002314184383375	0.5490672512694841	0.9955217529010231	0.5991584141751078	PD-L2
OID00981	0.031224018746041526	-1.29278	0.5995260558200585	0.5495363914927921	0.9955217529010231	0.5984549775391894	NF2
OID00697	0.0681062	4.497294897959184	0.5973720159334156	0.5509702860090258	0.9955217529010231	0.5963068047373095	Gal-1
OID01473	0.035738266785835915	2.789252244897959	0.596816	0.551343	0.9955217529010231	0.5957483093922603	CD58
OID00957	-0.0250782	0.7136618877551021	-0.596784	0.5513620577422187	0.9955217529010231	-0.59572	TRIM5
OID00311	-0.0550951	6.319038418367347	-0.595283	0.5523651355882159	0.9955217529010231	-0.59422	Alpha-2-MRAP
OID00317	-0.0261262	7.9091090816326535	-0.593908	0.5532821195963893	0.9955217529010231	-0.592849	ADAM 22
OID00469	-0.0287768	-0.275024	-0.593434	0.5536045747114904	0.9955217529010231	-0.592367	PARP-1
OID00656	-0.050737	9.650591581632654	-0.590142	0.5558004674404124	0.9955217529010231	-0.589091	VEGFA
OID01462	0.0383646	10.836521887755103	0.5900025579767234	0.5558923852280675	0.9955217529010231	0.5889536222622686	COLEC12
OID01158	-0.0137931	1.53986	-0.588975	0.5565777187040919	0.9955217529010231	-0.587932	ANXA4
OID01126	0.046126543758598704	2.0452441326530613	0.588383	0.5569829855269319	0.9955217529010231	0.5873286760618119	FCRL1
OID01143	0.025278285251907784	1.3945804081632653	0.5872853043161603	0.5577149090663477	0.9955217529010231	0.5862390116171052	CDHR5
OID01335	0.0475026	3.074483163265306	0.5846053315480849	0.5595141523534639	0.9955217529010231	0.5835633079129917	CFC1
OID01353	-0.0493289	3.43185	-0.582829	0.5607031305214999	0.9955217529010231	-0.581797	GALNT2
OID01180	-0.0483142	3.425248112244898	-0.582554	0.5608841350738464	0.9955217529010231	-0.581529	ADGRE2
OID00400	-0.0448199	2.057265663265306	-0.581163	0.5618227778609763	0.9955217529010231	-0.580136	IL1RL2
OID00434	0.0372142	0.761901	0.5805597028166174	0.5622329581733708	0.9955217529010231	0.5795280015588198	IL16
OID01426	0.0605501	3.4941326020408163	0.5800920323961022	0.5625420929784606	0.9955217529010231	0.5790697756084847	CD74
OID01014	0.014680321118847706	0.0414902	0.579834	0.5627133711568619	0.9955217529010231	0.5788159448394948	MASP1
OID00329	-0.0105527	10.94616806122449	-0.577965	0.5639722779312297	0.9955217529010231	-0.576951	THY 1
OID01181	-0.035714	1.7985462244897958	-0.576829	0.5647376270874076	0.9955217529010231	-0.575819	ENPP7
OID00335	-0.0323404	2.88761	-0.576602	0.5648907803996419	0.9955217529010231	-0.575592	Beta-NGF
OID05210	-0.0879845	5.213809489795918	-0.576485	0.564975	0.9955217529010231	-0.575468	SNCG
OID01385	-0.0423726	2.6326263265306125	-0.576324	0.5650839973179669	0.9955217529010231	-0.575307	IL17RB
OID01276	0.0631545	3.272702551020408	0.5742823527625125	0.5664560180178095	0.9955217529010231	0.5732786807202304	CCL18
OID01306	-0.0202095	0.9905351020408163	-0.573241	0.5671592465412247	0.9955217529010231	-0.57224	ANGPTL3
OID00597	0.015245093666876208	3.4748	0.5725489140835609	0.5676345884014862	0.9955217529010231	0.5715386210011105	AZU1
OID00382	0.0231994	0.5406277040816326	0.5722594953329555	0.5678290280664866	0.9955217529010231	0.5712517136105115	CD40-L
OID01077	-0.0301369	1.259755918367347	-0.571079	0.5686206907251625	0.9955217529010231	-0.570084	ERBB2IP
OID00552	-0.0482167	3.395246224489796	-0.570779	0.5688236118188668	0.9955217529010231	-0.569785	CX3CL1
OID00729	-0.0557602	8.794427244897959	-0.569775	0.5695055587434099	0.9955217529010231	-0.56878	ESM-1
OID00655	-0.0371612	1.6643501020408162	-0.568035	0.5706859895013106	0.9955217529010231	-0.567041	TXLNA
OID00727	0.0326388	1.5561335714285713	0.5644770578176181	0.5730952865873098	0.9955217529010231	0.5634987859068711	S100A11
OID00402	0.0457109	3.388653826530612	0.5627952536377492	0.5742433534935948	0.9955217529010231	0.5618131179975353	IL-27
OID00732	-0.0259187	9.640517397959183	-0.561027	0.5754425498457552	0.9955217529010231	-0.560054	WFDC2
OID01107	-0.0169245	0.15346617346938776	-0.560441	0.5758423160791495	0.9955217529010231	-0.559468	FKBP1B
OID05146	-0.0228112	1.0283238775510204	-0.560177	0.5760183765673748	0.9955217529010231	-0.55921	FKBP7
OID00375	-0.0308248	6.180822244897959	-0.559373	0.5765727318609624	0.9955217529010231	-0.558398	TN-R
OID01031	0.0377867	1.2372076530612244	0.5586367494258844	0.5770674224445289	0.9955217529010231	0.5576734034428285	CLEC1A
OID00457	-0.0224841	0.32162147959183673	-0.558483	0.5771804351569565	0.9955217529010231	-0.557508	ACE2
OID01145	-0.0365204	1.6954059183673469	-0.556838	0.5783006921025693	0.9955217529010231	-0.555869	DIABLO
OID01140	0.0314726	1.8631361734693876	0.5567461023083573	0.5783634704367251	0.9955217529010231	0.5557767661081263	GHRL
OID00553	0.037408	2.8148833163265308	0.5566787750921194	0.5784032509767397	0.9955217529010231	0.555719	TNFRSF9
OID00620	0.0528771	8.401007295918367	0.5544043230339453	0.5799552430982513	0.9955217529010231	0.5534500966807894	U-PAR
OID00669	0.022639940930610086	0.5133364285714286	0.554215	0.5800909680011802	0.9955217529010231	0.5532518484239415	LY9
OID05139	0.052466716519645296	4.8138057142857145	0.553361	0.5806707089845531	0.9955217529010231	0.5524052872130853	GPNMB
OID01439	-0.0434624	3.377237397959184	-0.55286	0.5810124797384802	0.9955217529010231	-0.551906	SNAP29
OID05444	0.024655016348240744	0.5153539795918367	0.5507379774873388	0.5824602763784243	0.9955217529010231	0.5497945803064374	CNPY2
OID01052	-0.0619543	4.378030204081632	-0.549316	0.5834339428581219	0.9955217529010231	-0.548376	NUCB2
OID00561	0.0338893	1.5999988265306122	0.5489835350374721	0.5836638974288317	0.9955217529010231	0.5480407865384326	TNFB
OID01217	-0.0259473	2.0693192857142857	-0.54731	0.5848081072743931	0.9955217529010231	-0.546375	NRP1
OID05437	-0.0238372	0.41310061224489797	-0.546008	0.5857009468924603	0.9955217529010231	-0.545076	CASP2
OID00643	0.0328403	6.7751774489795915	0.5426636914383279	0.5879987838099889	0.9955217529010231	0.5417383252953644	CTSZ
OID01272	0.0425417	4.716967959183673	0.5425972439347341	0.5880445681120017	0.9955217529010231	0.5416718749593312	PRCP
OID01492	0.039632500839937634	1.6063017857142856	0.5405520230782599	0.589451	0.9955217529010231	0.5396315798306828	FUT3/FUT5
OID00547	-0.030944	1.2220676530612244	-0.538279	0.5910243498250864	0.9955217529010231	-0.537352	LIF
OID00637	0.0384524	2.9563986224489796	0.535489	0.5929398542238039	0.9955217529010231	0.5345806683741033	EGFR
OID00323	0.0310068	0.0896855	0.5344318369876006	0.5936675995315875	0.9955217529010231	0.5335287721493561	LXN
OID01123	-0.0282017	1.6948460714285714	-0.53405	0.5939339895174897	0.9955217529010231	-0.533144	AHCY
OID00398	-0.0365983	3.03926	-0.533776	0.5941231347797109	0.9955217529010231	-0.532871	TIE2
OID01452	-0.0104596	-0.296617	-0.53323	0.5945017466548279	0.9955217529010231	-0.532324	CA6
OID01120	-0.0354787	7.49087	-0.532884	0.5947368001658835	0.9955217529010231	-0.531984	CLMP
OID01243	0.0893352	2.8628930102040817	0.5316002770135783	0.5956238436422026	0.9955217529010231	0.5307041011235253	MBL2
OID00628	-0.0518641	9.300981734693877	-0.530051	0.5966972922999558	0.9955217529010231	-0.529156	SHPS-1
OID01198	-0.046404	7.457441428571428	-0.529774	0.5968870955396122	0.9955217529010231	-0.528882	NECTIN2
OID00426	0.0388861	1.4168723979591837	0.5275213563565422	0.5984524102755073	0.9955217529010231	0.5266273284502682	KIM1
OID01420	0.043448346415390304	5.5856578571428575	0.524729	0.6003852679625947	0.9955217529010231	0.5238465578493268	PILRA
OID00685	0.014636357638003084	5.803325969387755	0.524055	0.6008507839189553	0.9955217529010231	0.5231774333469768	SPARC
OID00658	0.032287908751297945	3.0172391836734693	0.5231319443555279	0.6014984136057129	0.9955217529010231	0.5222469311347471	KLK13
OID00605	0.16414407346232185	6.189111632653061	0.5226973637572312	0.6018010450642751	0.9955217529010231	0.5218122709386706	CHIT1
OID01151	0.027783008300829692	11.121787244897959	0.5226605458945887	0.6018194075681731	0.9955217529010231	0.5217859006156611	APLP1
OID01418	0.0722189	9.660549948979591	0.5214939019925168	0.6026300911770548	0.9955217529010231	0.5206220421393712	COCH
OID01083	-0.020743	-0.919741	-0.520185	0.6035403736180452	0.9955217529010231	-0.519316	MAGED1
OID00952	0.0399018	3.640674948979592	0.519905	0.6037415783488069	0.9955217529010231	0.519027	PRDX1
OID00570	-0.0353619	2.0563720408163264	-0.517775	0.6052215792346751	0.9955217529010231	-0.516906	IL2-RA
OID00288	-0.0274927	2.3727432142857143	-0.517499	0.6054120506490106	0.9955217529010231	-0.516633	NRP2
OID01188	0.0452763	5.51331	0.517427	0.6054600428369795	0.9955217529010231	0.5165647287249144	GAL
OID01324	-0.0163684	-0.772491	-0.516927	0.605815	0.9955217529010231	-0.516056	VAMP5
OID01087	-0.016405	0.9308822959183674	-0.513234	0.6083837220997155	0.9955217529010231	-0.512382	NBN
OID01015	0.014132995152328798	0.8796637244897959	0.5098251596409871	0.6107708837493413	0.9955217529010231	0.5089733793375959	LAMP3
OID00408	-0.0406386	5.691022755102041	-0.508104	0.6119715207339265	0.9955217529010231	-0.507261	SCF
OID00566	0.0528969	3.714477397959184	0.5073710782143496	0.6124828814414995	0.9955217529010231	0.506532	IL-17RA
OID00490	0.0794043	4.431657040816327	0.505943	0.6134878825303961	0.9955217529010231	0.5051010235192012	CXCL9
OID01446	-0.0170226	0.9135507653061224	-0.505934	0.6134930037480777	0.9955217529010231	-0.505094	PTPN6
OID00569	0.0396153	4.026328826530612	0.5042728501148948	0.6146539255522802	0.9955217529010231	0.5034414640849091	EPHB4
OID00541	-0.0131395	0.49858071428571427	-0.499367	0.6180983321653093	0.9955217529010231	-0.498547	EN-RAGE
OID00352	0.017481291840697792	0.3653597448979592	0.49828	0.61887	0.9955217529010231	0.49745281810574427	FcRL2
OID05461	-0.0269157	0.45866617346938776	-0.497934	0.6191080886658828	0.9955217529010231	-0.497115	SFTPA1
OID00401	0.0344867	2.2889191836734692	0.49711691238901146	0.6196836825510832	0.9955217529010231	0.49629870113283003	PDGF subunit B
OID01211	0.10415199829833277	5.518209285714286	0.4961987077585809	0.6203277523113315	0.9955217529010231	0.4953858907130702	RNASE3
OID01414	0.020105	0.4897407653061224	0.49491466123852135	0.6212321866970687	0.9955217529010231	0.4941047737083034	INHBC
OID00964	0.020640695974580098	0.2988795918367347	0.4943391979809539	0.6216377088932279	0.9955217529010231	0.49353062127057423	TRIM21
OID00496	0.0608251	6.165011326530612	0.4933152975310191	0.6223609773204739	0.9955217529010231	0.4925069962164133	CXCL1
OID05464	-0.0163243	0.0610063	-0.49182	0.6234145481496247	0.9955217529010231	-0.491017	HMBS
OID00363	-0.053763	5.444909642857143	-0.491807	0.6234267261244433	0.9955217529010231	-0.491	N2DL-2
OID01239	0.026535746833943108	1.7336044387755103	0.49130256412265944	0.62378	0.9955217529010231	0.4905008831326993	F7
OID00626	0.040303979010882854	1.4027314795918366	0.49128820646818777	0.6237902409422847	0.9955217529010231	0.4904857077239619	Gal-4
OID01124	-0.0378085	5.181527857142857	-0.490911	0.6240559401198138	0.9955217529010231	-0.49011	THOP1
OID01336	0.013589190043368643	-0.0695499	0.4906468072835608	0.624242	0.9955217529010231	0.4898466107305935	BCR
OID05431	-0.0245142	0.28834831632653063	-0.487482	0.6264789735522163	0.9955217529010231	-0.486689	MLN
OID01428	-0.0451505	3.904058214285714	-0.485659	0.6277706009793498	0.9955217529010231	-0.484867	PTPRF
OID00557	-0.0181147	-0.0784035	-0.485216	0.628082	0.9955217529010231	-0.484428	ST1A1
OID00481	-0.0442096	7.550920357142857	-0.485038	0.6282084938538828	0.9955217529010231	-0.48425	uPA
OID05194	-0.0207511	-0.313474	-0.483952	0.6289812788951026	0.9955217529010231	-0.483161	IL32
OID00397	-0.043336	8.272908367346938	-0.482895	0.6297285450406376	0.9955217529010231	-0.482109	PRSS27
OID01410	0.046338745284276506	6.455660714285714	0.48170616122045096	0.6305703412850738	0.9955217529010231	0.48092424397949496	HAVCR2
OID01187	-0.032314	2.897126989795918	-0.48143	0.630765	0.9955217529010231	-0.480651	CD1C
OID00585	-0.0419603	6.250456173469388	-0.480877	0.6311589990015228	0.9955217529010231	-0.480096	TIMP4
OID00689	-0.0481121	3.730567244897959	-0.480668	0.6313053304730885	0.9955217529010231	-0.47989	CYR61
OID05436	-0.0160853	0.4307113265306122	-0.479237	0.6323210942790652	0.9955217529010231	-0.478462	CCT5
OID05483	-0.0228681	0.24683530612244897	-0.478359	0.6329447217635531	0.9955217529010231	-0.477586	CALCOCO1
OID00499	0.020468	0.483954	0.47658453684325364	0.6342056285819626	0.9955217529010231	0.4758157774408877	CD6
OID00589	-0.080543	4.186958826530613	-0.476556	0.6342256992912487	0.9955217529010231	-0.475788	FABP4
OID00374	-0.0383393	3.172720612244898	-0.474351	0.6357958862313149	0.9955217529010231	-0.473585	MANF
OID00716	0.0362553	4.293207040816326	0.4731133579922271	0.6366795816425379	0.9955217529010231	0.4723463642409136	RET
OID00538	-0.0388043	2.741936836734694	-0.472236	0.6373002243127881	0.9955217529010231	-0.471477	SIRT2
OID00648	0.033575523982280586	3.326378316326531	0.47134656718968837	0.6379340308261675	0.9955217529010231	0.47058932701505907	PDGF subunit A
OID00661	0.0427553	7.947825510204082	0.4695569411229362	0.6392119898626404	0.9955217529010231	0.4688008534519342	TNFSF13
OID01422	0.027135852633128676	2.2390977040816327	0.4674950038367037	0.6406841322467178	0.9955217529010231	0.46674248140700697	CD300LG
OID00536	-0.0384908	1.9615973979591836	-0.464686	0.6426887019149075	0.9955217529010231	-0.463943	4E-BP1
OID00419	0.039640020958013444	5.710924540816326	0.4644166474490153	0.6428829689656164	0.9955217529010231	0.4636717095852262	GLO1
OID05409	-0.0148809	0.13374704081632652	-0.464042	0.6431489524273012	0.9955217529010231	-0.463301	TPMT
OID01058	0.0328288	1.7346329591836736	0.46311403059805295	0.6438126462596812	0.9955217529010231	0.4623746901359162	ST3GAL1
OID05128	-0.0191721	1.084134030612245	-0.459907	0.6461148366057794	0.9955217529010231	-0.459166	EIF4B
OID01005	-0.0416225	5.036994285714286	-0.458419	0.647179	0.9955217529010231	-0.457685	DCBLD2
OID01118	0.014888485560150183	0.0032502	0.45746737358483924	0.6478710110438824	0.9955217529010231	0.4567218119414089	FOSB
OID05155	-0.0345734	1.2335461224489797	-0.455636	0.6491723348391755	0.9955217529010231	-0.454912	SCGB1A1
OID01153	0.041589898230566025	2.9534754081632655	0.4538943439034447	0.6504229080943523	0.9955217529010231	0.4531747566531151	TYMP
OID00399	-0.0349506	9.312730408163265	-0.452705	0.6512788525353352	0.9955217529010231	-0.451986	TF
OID05144	-0.034073	6.243699642857143	-0.451886	0.6518698324640939	0.9955217529010231	-0.451166	RBKS
OID01254	0.0210129	0.7977002551020408	0.44889408752674825	0.6540196252396142	0.9955217529010231	0.4481850860290166	ENG
OID01405	-0.0353856	2.1846020918367346	-0.448378	0.6543923662646336	0.9955217529010231	-0.447669	ACAN
OID01277	0.00857801	2.8533742857142856	0.4469956411906599	0.6553873197131272	0.9955217529010231	0.44629063560922716	DEFA1
OID01214	0.0499969	6.98824	0.44537678524077096	0.6565545105778916	0.9955217529010231	0.44467517707048193	NT-proBNP
OID00459	0.018691060294145245	7.462391989795918	0.4450312219809313	0.6568077487637163	0.9955217529010231	0.44432483431520553	CTSL1
OID00523	0.030100784527571145	1.1158285204081633	0.4402769813714909	0.6602394794841984	0.9955217529010231	0.43958255277528685	IL-12B
OID00684	-0.0383813	4.655665714285714	-0.43931	0.6609377750029222	0.9955217529010231	-0.438619	SCF
OID01164	0.018715662420978108	1.7091471428571428	0.4392824309088138	0.6609560855185417	0.9955217529010231	0.4385935305880814	APEX1
OID01093	-0.0116118	0.6513958163265307	-0.438395	0.6616026744573942	0.9955217529010231	-0.437702	RARRES1
OID01007	-0.0232857	0.39585964285714287	-0.437647	0.6621390349746175	0.9955217529010231	-0.436962	NCR1
OID01352	-0.0237083	0.050461173469387756	-0.437015	0.6625967135405186	0.9955217529010231	-0.436331	ARHGAP1
OID01162	0.027748325084880676	9.7858	0.4357648171520968	0.6635045990803963	0.9955217529010231	0.4350796705856259	QDPR
OID00610	-0.0484097	3.4618280612244896	-0.434505	0.6644145951589583	0.9955217529010231	-0.433826	Ep-CAM
OID00515	-0.0307967	3.0909877040816327	-0.433964	0.6648067859282356	0.9955217529010231	-0.433286	IL-10RB
OID05154	-0.0608839	2.418108724489796	-0.43243	0.6659191580622923	0.9955217529010231	-0.431755	CRIP2
OID00333	0.0300889	6.195732295918368	0.4316810231768763	0.6664627037179012	0.9955217529010231	0.4310077935186966	GFR-alpha-1
OID00418	0.031141469149032375	7.287578571428571	0.4316468975141516	0.6664874662380884	0.9955217529010231	0.4309737377614656	FS
OID00630	-0.0334043	2.692140867346939	-0.42874	0.6685984312662624	0.9955217529010231	-0.428072	CASP-3
OID01056	-0.0169295	-0.757644	-0.42811	0.6690607633106662	0.9955217529010231	-0.427437	INPPL1
OID01168	0.041292388235940614	7.825849081632653	0.4274169477938114	0.6695596634215168	0.9955217529010231	0.42675242259686524	CLUL1
OID00396	-0.044389	6.974850051020408	-0.426806	0.6700130313895063	0.9955217529010231	-0.42613	TRAIL-R2
OID05439	-0.0573386	4.242674183673469	-0.426689	0.670091	0.9955217529010231	-0.426023	NCS1
OID01003	-0.0221728	1.2777372448979591	-0.426258	0.6704041618072676	0.9955217529010231	-0.425593	ICA1
OID00428	0.039673182532507845	5.931899897959184	0.42557249663295316	0.6709068165107248	0.9955217529010231	0.42490378340064733	TM
OID01305	-0.018663	-0.594452	-0.424173	0.67192	0.9955217529010231	-0.423515	FETUB
OID01041	0.019045391410723256	0.754044	0.42026825045948285	0.674769	0.9955217529010231	0.41961244450401924	TIGAR
OID00632	-0.0410632	6.937156275510204	-0.419817	0.6750941249528446	0.9955217529010231	-0.419167	CPB1
OID00483	-0.0154181	0.35614137755102043	-0.418825	0.6758170919441582	0.9955217529010231	-0.418178	IL-17C
OID01207	0.030209645099617433	7.442067040816327	0.41788516493149624	0.6765029599430431	0.9955217529010231	0.41723987723644723	METRNL
OID05492	0.025901415515275084	0.6713309183673469	0.4178218475558625	0.6765554865381345	0.9955217529010231	0.4171680588485007	GPA33
OID00711	0.054513	7.4001096938775515	0.4174130971380783	0.6768486512468596	0.9955217529010231	0.41676726108494844	MK
OID00392	-0.0141123	1.2424489795918368	-0.417367	0.6768824576762832	0.9955217529010231	-0.416721	STK4
OID01274	0.0512559	5.308373826530612	0.4164697659204427	0.6775363738574688	0.9955217529010231	0.4158273092145319	COMP
OID01117	0.014862117549048537	0.7041227040816327	0.4158708501891807	0.6779828604723417	0.9955217529010231	0.41521726577123297	LHB
OID00627	0.0348127	2.0401982142857142	0.4156080224690769	0.6781740639987236	0.9955217529010231	0.41495606789427036	IL-1RT2
OID05425	-0.0145254	0.7439033163265306	-0.415358	0.6783483631711467	0.9955217529010231	-0.414718	JCHAIN
OID05433	0.0125992	1.8332497448979592	0.41534674856256204	0.678357	0.9955217529010231	0.4147065333725732	AIF1
OID00376	-0.0136407	1.1030135204081633	-0.411507	0.6811644731059148	0.9955217529010231	-0.410875	CD200R1
OID01045	-0.0177336	0.0609822	-0.411243	0.6813626950814327	0.9955217529010231	-0.410604	AGR2
OID00297	0.0426805	5.758574387755102	0.4100384723982299	0.6822396850677783	0.9955217529010231	0.4094087968028405	SMOC2
OID00947	0.047502420021277025	3.300206581632653	0.4098191280407526	0.6824003161099573	0.9955217529010231	0.40918988598960687	IL6
OID00744	-0.0123645	0.6223746938775511	-0.408309	0.6835092722801657	0.9955217529010231	-0.407679	FCRLB
OID00706	0.040641	7.983890663265306	0.40609277813725986	0.685133	0.9955217529010231	0.4054692192691252	HGF
OID01100	-0.0142878	1.6632280612244899	-0.406035	0.6851739051152217	0.9955217529010231	-0.405413	SERPINA9
OID05423	-0.0331845	3.8668555612244897	-0.404679	0.6861710153757629	0.9955217529010231	-0.404057	GFER
OID01345	-0.0150278	0.7474139795918368	-0.401752	0.6883234531049982	0.9955217529010231	-0.401131	MAP2K6
OID01399	-0.0150911	-0.489454	-0.401288	0.6886591303228973	0.9955217529010231	-0.400675	TACC3
OID05455	-0.029128	0.4546984183673469	-0.400105	0.6895287710260806	0.9955217529010231	-0.399495	FOXO3
OID00681	-0.0301024	5.8365927040816326	-0.399467	0.6900004574728957	0.9955217529010231	-0.398854	IGF1R
OID05432	-0.0209389	0.1049319387755102	-0.399106	0.6902634044982596	0.9955217529010231	-0.398498	TNFAIP8
OID00593	0.029076139828061454	1.991669948979592	0.39606980566577404	0.6924979512406714	0.9955217529010231	0.3954674335596428	TR
OID00687	0.0299968	6.1027722448979596	0.3960347061295665	0.6925251802373351	0.9955217529010231	0.3954305316330492	TGF-alpha
OID00383	-0.0184534	1.0607869897959183	-0.394866	0.6933923171352965	0.9955217529010231	-0.394256	SLAMF7
OID00430	0.0319483	3.2693206632653062	0.3943476521355875	0.6937704207936768	0.9955217529010231	0.3937435015447457	AMBP
OID05157	-0.0172874	-0.380897	-0.394187	0.693885	0.9955217529010231	-0.393588	FHIT
OID00551	0.0269342	1.5777270918367348	0.39319235205478054	0.694618	0.9955217529010231	0.39259552804532727	CCL25
OID01287	-0.0278361	6.542848979591836	-0.392433	0.6951779503355021	0.9955217529010231	-0.391838	SPARCL1
OID01431	0.029825974309606984	5.419827295918368	0.39032848571489215	0.6967322157443043	0.9955217529010231	0.3897354015789587	IGF2R
OID00995	0.0241303	2.265015714285714	0.3892274158706871	0.6975499290278879	0.9955217529010231	0.3886299217721436	KLRD1
OID01176	-0.0382964	3.5809089285714286	-0.38722	0.6990264555533003	0.9955217529010231	-0.386635	TXNDC5
OID00471	0.0382742	8.29882	0.3855339972423163	0.7002731154795312	0.9955217529010231	0.3849518151894734	IL8
OID01101	0.026420821255177307	1.4401071428571428	0.38529666065429435	0.7004495905824424	0.9955217529010231	0.38471363695574373	ATP6AP2
OID01425	0.028357815480014148	0.8638302040816327	0.38311137080285995	0.7020654753175384	0.9955217529010231	0.38253378333684296	PLA2G4A
OID00370	-0.035459	8.466962551020409	-0.382722	0.7023550925292923	0.9955217529010231	-0.382143	EDA2R
OID00941	0.021302162542513492	0.694605	0.38183141288394895	0.7030182174907225	0.9955217529010231	0.38124937131184194	TPSAB1
OID01115	-0.0101437	0.7626498979591837	-0.380729	0.7038298663003415	0.9955217529010231	-0.380156	FABP9
OID00322	-0.0124466	1.8418520408163266	-0.379676	0.7046100294908955	0.9955217529010231	-0.379105	HAGH
OID01075	-0.0303267	1.916979081632653	-0.379522	0.7047249597537821	0.9955217529010231	-0.37895	KIM1
OID00445	-0.0331282	6.814236581632653	-0.373357	0.7092988673689804	0.9955217529010231	-0.372798	Dkk-1
OID05174	0.014471	1.2205143877551021	0.3711770655763986	0.7109232354302341	0.9955217529010231	0.3706164400025139	IFI30
OID05215	-0.0307838	0.15810857142857143	-0.370556	0.7113902537556043	0.9955217529010231	-0.36999	ILKAP
OID01436	-0.0137329	1.1544920918367347	-0.368949	0.7125822822605296	0.9955217529010231	-0.36839	BST1
OID01283	0.0143535	0.5220507142857143	0.3675011740695921	0.7136577750706299	0.9955217529010231	0.3669480418070054	PLA2G7
OID00456	0.0668748	2.668240612244898	0.3671877930239621	0.7138875897015962	0.9955217529010231	0.3666399698725671	MMP12
OID05435	0.0353732	1.493691887755102	0.3663793278010123	0.7144896967887558	0.9955217529010231	0.36583299601593733	IL1B
OID00342	0.025107279840083208	1.9316454081632652	0.36342979998196845	0.7166885091323305	0.9955217529010231	0.3628880563400713	SCARF2
OID01290	-0.026481	0.5012462755102041	-0.36177	0.7179257188110306	0.9955217529010231	-0.361232	FCN2
OID00619	0.0178737	1.0543062244897958	0.36146209065530943	0.7181569905204295	0.9955217529010231	0.36092302518505587	PCSK9
OID05430	-0.0265504	1.1787476020408163	-0.361366	0.7182301394769235	0.9955217529010231	-0.360825	RFNG
OID00987	-0.0147689	1.3407182653061225	-0.360922	0.7185584267012384	0.9955217529010231	-0.360386	HEXIM1
OID00696	-0.0261903	4.652148724489796	-0.359503	0.719621	0.9955217529010231	-0.358966	ITGB5
OID00416	-0.0191258	9.68121	-0.356911	0.7215562805436166	0.9955217529010231	-0.35638	SPON2
OID01248	-0.0279876	8.042823418367346	-0.356638	0.7217587314243386	0.9955217529010231	-0.356109	CD59
OID00474	0.014922516089803814	0.3681278571428571	0.356057	0.7221931256248846	0.9955217529010231	0.35552926388234407	MCP-3
OID01338	-0.035995	4.608461683673469	-0.355513	0.7226035458394022	0.9955217529010231	-0.354981	CRISP2
OID00362	0.027489143708272046	1.7371210714285714	0.3551855904629308	0.7228464418322385	0.9955217529010231	0.3546571690013241	NAAA
OID00344	-0.0356873	4.921746071428571	-0.354408	0.7234275721825618	0.9955217529010231	-0.353882	PVR
OID00734	0.0365485	2.9749307653061225	0.3535995721330044	0.7240310395537822	0.9955217529010231	0.3530765673518485	MAD homolog 5
OID00379	0.0330226	5.570381224489796	0.35126605428125324	0.7257800391875495	0.9955217529010231	0.35074449790192486	BMP-6
OID00602	0.031322292930685336	10.968004744897959	0.35084535458644533	0.7260937532950812	0.9955217529010231	0.35032640193360554	IL-6RA
OID00686	0.0277316	0.7005334693877551	0.3473854080300102	0.728686	0.9955217529010231	0.3468735807422634	GZMH
OID00984	-0.00810067	0.9789945408163265	-0.346598	0.7292809399699991	0.9955217529010231	-0.346082	FCRL3
OID00587	-0.0152514	1.38754	-0.344235	0.7310580033428198	0.9955217529010231	-0.343718	CDH5
OID00969	-0.0371018	6.5654194387755105	-0.341676	0.7329720838372961	0.9955217529010231	-0.341175	HNMT
OID01302	-0.0389099	3.099819132653061	-0.340436	0.7339040193323874	0.9955217529010231	-0.339937	CFHR5
OID01346	-0.00980908	-0.701264	-0.338983	0.7349968659044817	0.9955217529010231	-0.338486	RGS8
OID00324	0.027816255462294492	4.9792195408163265	0.3377962717952208	0.7358896395518124	0.9955217529010231	0.337301	gal-8
OID01340	0.00824504	-1.27608	0.3308385915939005	0.7411309706870501	0.9955217529010231	0.3303560174129841	CBL
OID01127	-0.0045049	9.698293724489796	-0.330434	0.7414363022985357	0.9955217529010231	-0.329952	CD164
OID05447	-0.0108186	-0.130551	-0.329654	0.7420242221790216	0.9955217529010231	-0.329174	2024-09-09
OID05153	0.010150642468756965	1.7855537244897959	0.3288148532232997	0.7426583938760694	0.9955217529010231	0.32833498624666196	IMPA1
OID01167	0.020907686741719944	1.8386222448979592	0.32711618520032293	0.7439449769564055	0.9955217529010231	0.3266336663127249	COMT
OID01295	0.022978971440922313	2.174321020408163	0.3254220415793927	0.74522	0.9955217529010231	0.3249488866514432	VASN
OID00692	0.00988636	1.6253618367346938	0.3198408828337333	0.749442	0.9955217529010231	0.3193751211538838	MetAP 2
OID05131	0.0774864	3.503284387755102	0.3197748573443183	0.7494913523472144	0.9955217529010231	0.3193101293027962	TDGF1
OID05466	-0.0160784	0.2168469387755102	-0.319213	0.7499186695977854	0.9955217529010231	-0.318747	CXCL14
OID00646	0.024051550817843603	3.221234693877551	0.31857789410764564	0.7503965425447605	0.9955217529010231	0.3181165336534475	ICAM-2
OID00672	0.0202847	2.402837755102041	0.3183894755192077	0.7505416073579013	0.9955217529010231	0.3179252914636606	TRAIL
OID00719	0.0366533	1.0259148469387755	0.317885	0.7509251684946199	0.9955217529010231	0.3174196902244389	CRNN
OID05026	-0.00947213	0.8161398979591836	-0.315757	0.7525346245919798	0.9955217529010231	-0.315299	GP6
OID01483	0.026285843533009334	8.433092908163266	0.3154555546384002	0.7527630076722825	0.9955217529010231	0.31499821695186975	PEBP1
OID01488	0.034334705409980515	8.868179081632652	0.3142153973051902	0.753703	0.9955217529010231	0.31376006965530134	LAIR1
OID01092	-0.0193518	-0.556256	-0.313898	0.7539430739754618	0.9955217529010231	-0.313444	NUB1
OID01089	0.027675076423373746	2.4988883163265307	0.31375094677503984	0.7540554752460205	0.9955217529010231	0.3132964127760533	ENTPD6
OID01332	0.017858207120466263	-0.694646	0.3119096334391251	0.7554532478316056	0.9955217529010231	0.3114569730320006	JUN
OID00598	-0.0247396	6.207439744897959	-0.310987	0.7561517075105877	0.9955217529010231	-0.310538	DLK-1
OID00465	-0.0420439	5.838584642857143	-0.310044	0.756867	0.9955217529010231	-0.309598	HSP 27
OID01455	0.015141248015087025	0.8788736734693877	0.30870316264503656	0.757889	0.9955217529010231	0.3082539347723228	ITGA5
OID00574	0.034511	3.408305102040816	0.3069833697053181	0.759192	0.9955217529010231	0.30654172323038936	SELP
OID01337	0.023462389049222487	1.6436352040816327	0.3062699682007839	0.7597363338959887	0.9955217529010231	0.30582704710321823	ARSB
OID01018	0.012649437092098426	0.6974464795918367	0.3053718569241898	0.7604234891777117	0.9955217529010231	0.304925	DDX58
OID00413	0.0253463	7.505372653061224	0.30377102405744844	0.7616359626912482	0.9955217529010231	0.3033331798816812	SOD2
OID01395	-0.0222645	-0.81014	-0.301597	0.7632894867338377	0.9955217529010231	-0.301164	KLK12
OID01116	-0.00543182	-0.0761826	-0.301401	0.7634384342104317	0.9955217529010231	-0.300969	TMPRSS15
OID00386	0.017445800474880535	3.2358501020408164	0.30083765533532586	0.7638696030258545	0.9955217529010231	0.300403	BOC
OID00966	0.015807409353962187	0.6904904591836735	0.29877856843958644	0.7654355309586771	0.9955217529010231	0.2983506754000821	NTF4
OID00369	-0.0253896	3.429469948979592	-0.298004	0.7660265447931387	0.9955217529010231	-0.297576	Dkk-4
OID00985	-0.0288395	4.42792	-0.297859	0.7661381093449214	0.9955217529010231	-0.29743	CKAP4
OID00720	-0.00891559	0.6659292857142857	-0.297704	0.7662588022187403	0.9955217529010231	-0.297272	TCL1A
OID00336	-0.0287974	3.4636538775510206	-0.297102	0.7667128816617614	0.9955217529010231	-0.296677	SCARA5
OID01129	-0.0400425	6.076526479591837	-0.29663	0.7670743897687382	0.9955217529010231	-0.296204	ACP6
OID00608	0.025529303104611434	1.1431202551020407	0.29485732539445153	0.7684256793754389	0.9955217529010231	0.29443479850969967	PSP-D
OID01434	-0.0273103	5.836276734693878	-0.294772	0.7684911885795962	0.9955217529010231	-0.294349	ESAM
OID01282	0.018011929177230268	-0.913628	0.29422710664635815	0.7689055581490554	0.9955217529010231	0.29380677449655895	FAP
OID01489	-0.0279686	9.285870867346938	-0.293701	0.7693076338452198	0.9955217529010231	-0.293281	RELT
OID00572	-0.0240038	7.678367295918368	-0.293497	0.769463	0.9955217529010231	-0.293077	ALCAM
OID00581	0.019381451099725666	5.002522397959184	0.293014	0.7698313536177894	0.9955217529010231	0.29259550023141095	BLM hydrolase
OID01437	0.027966003098392367	4.890261734693878	0.29189386467700473	0.770687	0.9955217529010231	0.29147594824063155	CST6
OID01160	0.026255265246120096	3.2729638265306122	0.28841660117269513	0.7733435598501417	0.9955217529010231	0.2880041527595171	SIGLEC7
OID00562	-0.0197954	9.016651887755103	-0.287187	0.7742821469960317	0.9955217529010231	-0.286778	CSF-1
OID01235	0.044889252523918954	0.4533394387755102	0.2869192366110131	0.7744868123891994	0.9955217529010231	0.2865109442126097	CA3
OID01148	-0.0332952	6.842371581632653	-0.286103	0.7751125152226782	0.9955217529010231	-0.285694	KLK10
OID00308	-0.0311645	5.215837959183673	-0.286074	0.7751330609213078	0.9955217529010231	-0.285667	CD38
OID01081	-0.0172509	0.5339797959183673	-0.28501	0.7759465866702527	0.9955217529010231	-0.284605	BTC
OID00670	0.020346649521759907	6.272139030612245	0.28497425599157644	0.7759751773870343	0.9955217529010231	0.2845679385514876	IFN-gamma-R1
OID05214	-0.027207	3.121393469387755	-0.28346	0.7771329021915189	0.9955217529010231	-0.283057	PPP3R1
OID01072	0.00992605	0.35871969387755104	0.28316786956138046	0.777356	0.9955217529010231	0.2827657104965418	PDP1
OID00423	-0.0276242	2.425920051020408	-0.283134	0.7773862460489869	0.9955217529010231	-0.282727	REN
OID05186	-0.014178	-0.985329	-0.283115	0.7773989842907653	0.9955217529010231	-0.28271	PSG1
OID00477	0.018708289398440936	1.828259642857143	0.2830344123303532	0.7774585865874426	0.9955217529010231	0.2826324708823074	CD244
OID00693	-0.0133909	1.8370833673469387	-0.282165	0.7781253584419935	0.9955217529010231	-0.281763	PVRL4
OID00530	0.0269312	3.100982193877551	0.2814831046972446	0.7786462106354253	0.9955217529010231	0.2810836899188246	CCL23
OID00498	-0.0268854	4.1848530102040815	-0.280927	0.7790741908223142	0.9955217529010231	-0.280526	CCL4
OID01461	-0.0199148	10.897012295918367	-0.279701	0.7800121482436132	0.9955217529010231	-0.279303	SEMA7A
OID01082	-0.0207322	0.39798760204081635	-0.279516	0.7801555916541162	0.9955217529010231	-0.279116	PON2
OID01221	-0.0190806	2.8620525510204082	-0.276431	0.7825188942495551	0.9955217529010231	-0.276038	APOM
OID01024	-0.0106348	0.6935132653061225	-0.27583	0.7829802098482911	0.9955217529010231	-0.275437	IL5
OID00960	0.0316086	0.9993204591836735	0.27523719707408606	0.7834367059821072	0.9955217529010231	0.27484320115283123	CDSN
OID01477	-0.0313017	2.302089591836735	-0.274742	0.7838161118515348	0.9955217529010231	-0.274349	CA2
OID00381	-0.0195121	8.783955612244897	-0.274422	0.7840586982720446	0.9955217529010231	-0.274034	ADM
OID05196	0.010530496101435083	1.0640041326530612	0.2741855831006731	0.7842421574853449	0.9955217529010231	0.2737950114372736	TPPP3
OID05475	0.011931469084956403	-0.0174937	0.2728513202550681	0.7852704253143488	0.9955217529010231	0.27245729228810633	SPINK4
OID01355	0.011441514865727642	-0.296001	0.27161373798930244	0.7862173950529143	0.9955217529010231	0.2712257685937352	ZBTB17
OID00745	0.020829383550125424	2.650497193877551	0.2716018490090473	0.7862268580982542	0.9955217529010231	0.27121346408644514	ANXA1
OID01067	0.0187283	0.46839816326530614	0.27145026186518034	0.786339	0.9955217529010231	0.2710670604120776	PLIN1
OID00531	-0.0149937	0.93459	-0.268156	0.7888714519061266	0.9955217529010231	-0.267776	CD5
OID01350	0.015292062309995691	-0.496443	0.2652539270519015	0.7911047515530618	0.9955217529010231	0.26487630614625873	ZBTB16
OID01112	0.019268952946616458	1.8290448979591836	0.2649829097209855	0.7913098810233651	0.9955217529010231	0.2646100451086016	PTK7
OID01491	-0.0250585	4.373367602040816	-0.264145	0.7919541166026082	0.9955217529010231	-0.263774	CD209
OID01444	0.0208818	4.89068	0.26175438590841804	0.7937943520559189	0.9955217529010231	0.2613866486850155	DAG1
OID00389	-0.0253296	1.6437670408163265	-0.261625	0.793897	0.9955217529010231	-0.261253	IL-1ra
OID00394	0.0229898	5.960146836734694	0.26054684412155377	0.7947241447524873	0.9955217529010231	0.260181	TNFRSF11A
OID01183	-0.00614074	6.724070204081633	-0.259276	0.7957067479727871	0.9955217529010231	-0.258907	MCFD2
OID00380	0.020908520231911254	3.5439298469387754	0.2583729130512523	0.7963987858692652	0.9955217529010231	0.2580105230886591	ANGPT1
OID05482	0.00768379	-0.148777	0.2560367275486921	0.7981994699906036	0.9955217529010231	0.25567801828268094	VPS53
OID05420	-0.014546	0.9054110714285715	-0.25284	0.8006659860161748	0.9955217529010231	-0.252485	PSPN
OID05140	-0.0149876	1.0143793367346938	-0.251812	0.80146	0.9955217529010231	-0.251459	BST2
OID01247	-0.0231478	7.591966530612245	-0.250244	0.8026689429611278	0.9955217529010231	-0.249894	NCAM1
OID01076	-0.0175015	1.9104821428571428	-0.249829	0.8029902300891147	0.9955217529010231	-0.249479	STX8
OID00942	0.0097667	0.6284934693877551	0.24975649059067542	0.8030454901694668	0.9955217529010231	0.24940762165420774	HCLS1
OID00945	-0.00668642	1.1595842346938776	-0.248246	0.804215	0.9955217529010231	-0.247896	IRF9
OID00673	-0.0170567	10.04129331632653	-0.247103	0.8050979624953447	0.9955217529010231	-0.246755	hK11
OID01470	0.020733701569625396	3.1400897959183673	0.24446749331278136	0.8071338677584814	0.9955217529010231	0.24412518495527258	SPINT1
OID01279	-0.023215	3.175162448979592	-0.242321	0.8087924992040236	0.9955217529010231	-0.241984	TGFBR3
OID00961	0.018789731419480704	0.9727010714285714	0.24124968401021635	0.8096244724891906	0.9955217529010231	0.24091051480152653	GALNT3
OID05450	-0.0103574	0.0746276	-0.239378	0.8110705897163475	0.9955217529010231	-0.239045	CDC27
OID01380	-0.0160864	2.3672907142857142	-0.239156	0.811244	0.9955217529010231	-0.238821	BOC
OID00492	0.00879614	0.208343	0.23775882919051802	0.8123243470259838	0.9955217529010231	0.23742854501238564	IL-2RB
OID01231	0.0347889	5.590196224489796	0.23774288719219064	0.8123381339722927	0.9955217529010231	0.23741077170717023	REG1A
OID01360	-0.0121639	0.2674112755102041	-0.237535	0.8124991710478449	0.9955217529010231	-0.237203	METAP1D
OID05162	0.0239165	8.429784132653062	0.23744019280041148	0.8125723291540327	0.9955217529010231	0.23710887276115558	ADAM15
OID00986	0.010974655262161098	0.0682908	0.23705191651376992	0.8128740515440598	0.9955217529010231	0.2367199569350505	JUN
OID00513	-0.0519189	6.270984795918367	-0.236529	0.8132766755299035	0.9955217529010231	-0.236201	CCL19
OID00660	-0.0181174	1.5768272959183673	-0.235939	0.8137357833863537	0.9955217529010231	-0.235609	MSLN
OID00688	0.013305941228137996	5.6908088265306125	0.23586104476855146	0.8137959844078132	0.9955217529010231	0.23553182027046188	FURIN
OID01070	-0.0135254	1.8726979081632653	-0.235654	0.8139547466548502	0.9955217529010231	-0.235327	YES1
OID01241	0.019677655650068182	4.85966	0.2349144292959218	0.8145281275244928	0.9955217529010231	0.23458851114662338	KIT
OID01299	0.016418071972663206	6.596009387755102	0.2348845386115293	0.814553	0.9955217529010231	0.23455705153131606	CNDP1
OID00631	0.021110260192731545	6.10054	0.23476403351958042	0.814645	0.9955217529010231	0.23443834580266174	uPA
OID05201	-0.00587939	-0.177402	-0.231188	0.8174198974680722	0.9955217529010231	-0.230865	ABHD14B
OID00315	0.017151348468352534	2.020741887755102	0.23014696429320422	0.818225	0.9955217529010231	0.22982833050951024	SIGLEC1
OID00940	0.011829619946413406	0.7870304081632653	0.22726784089322408	0.8204636283352749	0.9955217529010231	0.22694870570191705	IRAK4
OID00647	0.00717547	12.562386785714287	0.22491686139490888	0.8222856633985147	0.9955217529010231	0.22460617149316847	KLK6
OID01137	0.015276256209069583	2.439657193877551	0.22439999642184266	0.8226872042857528	0.9955217529010231	0.22409	GLRX
OID00346	0.018056474089517494	6.472294591836735	0.22225904052386158	0.8243516029005389	0.9955217529010231	0.22195154638197867	SKR3
OID00424	-0.0222256	0.6568170918367346	-0.220982	0.8253452580809644	0.9955217529010231	-0.220675	DECR1
OID01191	-0.0119656	1.7146761734693878	-0.219589	0.8264300274043388	0.9955217529010231	-0.219282	CRKL
OID00983	0.013882782585305398	0.84388	0.21895947361812662	0.826917	0.9955217529010231	0.21865777327819771	SH2B3
OID01469	-0.00701458	1.508700969387755	-0.218794	0.827047	0.9955217529010231	-0.218491	MSMB
OID01194	0.016985762211662703	7.144839795918367	0.2186456540635473	0.8271638995436226	0.9955217529010231	0.21834039936691743	VCAN
OID00705	-0.0154481	6.761967040816327	-0.21824	0.8274770663751757	0.9955217529010231	-0.217938	ERBB4
OID01223	0.0519616	2.234657244897959	0.2172142691797691	0.8282785310159881	0.9955217529010231	0.21690994000710334	CA1
OID05428	0.016936624993928895	2.268654336734694	0.21715830338921505	0.8283210771129783	0.9955217529010231	0.21685534739759854	AKR1B1
OID00979	0.00649314	0.7582678061224489	0.2162253105101308	0.8290440929335612	0.9955217529010231	0.21592771536456662	BIRC2
OID05479	0.012700947410496877	0.8365467346938775	0.2157084959881677	0.8294463680360045	0.9955217529010231	0.21541167537534003	ICAM4
OID00959	0.00544148	0.6601960714285714	0.2140324227497781	0.8307539501334928	0.9955217529010231	0.21373469967046796	ITGA6
OID01317	0.013786938222263567	0.0736692	0.21321849520467148	0.8313864849952993	0.9955217529010231	0.21292368885667298	SIGLEC6
OID01406	-0.0165628	3.9866020408163267	-0.213142	0.8314454780278089	0.9955217529010231	-0.212848	ITGB1
OID01019	-0.00812758	1.2723367346938776	-0.212791	0.8317183751487043	0.9955217529010231	-0.212498	IL12RB1
OID05160	0.011732161495025484	0.6387888265306122	0.2118913827651408	0.832419	0.9955217529010231	0.21160026874876744	LEPR
OID01440	-0.0238177	10.435163622448979	-0.210558	0.8334579558016333	0.9955217529010231	-0.210269	WFIKKN2
OID00482	0.0234296	3.1895192346938774	0.20741322473821253	0.835909	0.9955217529010231	0.2071287746116319	IL6
OID00737	-0.02695	5.036134846938776	-0.204678	0.8380426916747964	0.9955217529010231	-0.204398	RSPO3
OID00731	-0.0192482	7.243253826530612	-0.203157	0.8392305813532728	0.9955217529010231	-0.202878	ICOSLG
OID05169	0.0131352	1.99344	0.20177480230998546	0.840309	0.9955217529010231	0.2014986961332956	IL15
OID00657	-0.00616211	9.639668061224489	-0.201599	0.8404479673234102	0.9955217529010231	-0.201321	CPE
OID01236	-0.017918	1.095821530612245	-0.201531	0.8404990638402577	0.9955217529010231	-0.201255	PRSS2
OID00348	-0.0202293	6.924211479591837	-0.201446	0.8405662449552364	0.9955217529010231	-0.201169	CPM
OID00616	-0.0438447	5.171541734693878	-0.199669	0.8419527637553699	0.9955217529010231	-0.199396	MB
OID01263	0.015019544957598496	-0.145064	0.19892507500755985	0.8425340613648624	0.9955217529010231	0.19865316665173913	CES1
OID00478	-0.00989183	1.4645076530612244	-0.198604	0.8427852464568819	0.9955217529010231	-0.198332	IL7
OID01016	0.0222009	4.867303928571428	0.19859232367939839	0.8427950327896379	0.9955217529010231	0.19831958065444302	CLEC7A
OID00131	0.018697247288973262	4.68577	0.19818900099854758	0.8431095467011371	0.9955217529010231	0.19791758344204796	NT-proBNP
OID00356	-0.0149553	4.961180153061225	-0.198096	0.8431838983741173	0.9955217529010231	-0.197823	CTSC
OID05490	0.00914727	0.0821622	0.19770471180942278	0.8434891369515508	0.9955217529010231	0.197432	TPT1
OID00948	-0.00678252	0.4286439285714286	-0.197321	0.8437871678605371	0.9955217529010231	-0.197052	DGKZ
OID00633	0.00515812	11.130268265306123	0.19650805670169097	0.8444225569628856	0.9955217529010231	0.1962396987778868	CHI3L1
OID00343	0.018448819848389864	4.873331989795918	0.19429428048642505	0.8461551972954652	0.9955217529010231	0.19402641684168595	GDNFR-alpha-3
OID00287	-0.016492	1.1771527551020409	-0.191544	0.8483064317635812	0.9955217529010231	-0.19128	NMNAT1
OID00520	0.019428786210630822	3.633770969387755	0.1882962909591799	0.8508457918071526	0.9955217529010231	0.1880393662002615	CXCL5
OID05191	-0.00694005	0.34538336734693875	-0.187358	0.8515822643254918	0.9955217529010231	-0.1871	MAD1L1
OID00444	-0.00373963	5.835850663265306	-0.186942	0.8519054678204465	0.9955217529010231	-0.186688	DCN
OID00358	0.011982956664966515	7.169148418367347	0.1850900510451052	0.8533570946448569	0.9955217529010231	0.18483673405930007	DDR1
OID00584	-0.0155237	4.10338	-0.18397	0.8542330487532679	0.9955217529010231	-0.18372	Notch 3
OID00662	-0.00685893	1.2603648979591837	-0.183431	0.8546584527824259	0.9955217529010231	-0.183178	EGF
OID00977	-0.0069008	1.395939693877551	-0.182116	0.8556858001982399	0.9955217529010231	-0.181869	CD28
OID01459	0.0175752	6.652076581632653	0.18028834187567766	0.8571190374445672	0.9955217529010231	0.18004271107411216	SCARF1
OID01273	-0.0140818	3.331022755102041	-0.180027	0.8573234085193027	0.9955217529010231	-0.179782	NOTCH1
OID01427	-0.00693918	1.9851780612244898	-0.17932	0.8578777240871711	0.9955217529010231	-0.179076	CCL21
OID00414	-0.0186287	3.09543	-0.177143	0.8595862274023394	0.9955217529010231	-0.176901	CTRC
OID01331	0.011335805544766764	-0.404494	0.17601445202415247	0.8604720368016633	0.9955217529010231	0.175773	TP53
OID01131	-0.00521433	1.2990095918367346	-0.174702	0.8615018582488655	0.9955217529010231	-0.174463	S100P
OID01066	0.010673619534187662	3.0538234693877553	0.17338742270784163	0.8625325815497646	0.9955217529010231	0.1731511991867711	CA12
OID01240	-0.02042	3.880965612244898	-0.173244	0.862644	0.9955217529010231	-0.173009	IGLC2
OID00738	0.013397	6.83519	0.17070674605463532	0.8646373188668863	0.9955217529010231	0.17047407781239762	FR-gamma
OID00464	-0.0077503	0.6197252040816327	-0.170463	0.8648291133416881	0.9955217529010231	-0.17023	CA5A
OID00594	0.014069905326727028	5.172102091836734	0.1677099053562196	0.8669898769112562	0.9955217529010231	0.16748318521820144	TNFRSF10C
OID01246	-0.00806657	-0.798114	-0.167538	0.8671248293287442	0.9955217529010231	-0.167312	CCL5
OID01364	-0.00403992	-0.900506	-0.167353	0.8672724991568264	0.9955217529010231	-0.167124	APBB1IP
OID05222	0.010541127462476152	0.30020969387755103	0.16607016668915867	0.8682802714411926	0.9955217529010231	0.16584329747804877	CD63
OID01400	0.013738810543245439	4.00402	0.16495279901193557	0.8691569178111749	0.9955217529010231	0.16472947296252563	CTSF
OID00564	-0.012487	4.794298520408163	-0.164937	0.8691687863293155	0.9955217529010231	-0.164714	LDL receptor
OID00391	-0.00976451	1.770258112244898	-0.163961	0.8699361427231638	0.9955217529010231	-0.16374	TNFRSF10A
OID00708	0.013273797490212402	7.771689795918367	0.16355570483071838	0.8702555232766803	0.9955217529010231	0.1633339262491396	5'-NT
OID01449	0.012501488754439016	5.504356173469388	0.16061162856049196	0.8725704454704697	0.9955217529010231	0.16039434311647444	CRIM1
OID00309	0.013960785663036823	3.5737283163265308	0.1601699341061365	0.8729180994937631	0.9955217529010231	0.15995299808129498	SMPD1
OID01269	0.00970658	0.0354244	0.15962721263336693	0.873346	0.9955217529010231	0.15941028579267577	SAA4
OID05457	0.012798951967517347	3.6653414285714288	0.15902271696845646	0.8738217527525783	0.9955217529010231	0.15880596031949012	FLT3
OID00442	0.0118723	0.9989302551020408	0.15866700587504323	0.8741032498494645	0.9955217529010231	0.15844868924482897	IgG Fc receptor II-b
OID05456	-0.0163458	3.259382295918367	-0.156731	0.8756250797747993	0.9955217529010231	-0.156518	VWA1
OID01267	0.00914572	0.6078043367346939	0.155914	0.8762664668612237	0.9955217529010231	0.15570384424607767	ICAM3
OID00634	0.018659856578031375	1.9333494897959185	0.15395264585375953	0.8778118801424546	0.9955217529010231	0.15374363231200028	ST2
OID00485	-0.00533117	-0.0467991	-0.153147	0.8784456317152916	0.9955217529010231	-0.15294	IL-17A
OID00542	0.011587045257750894	9.271375051020408	0.15248532851875063	0.8789664628356009	0.9955217529010231	0.15227953821624013	CD40
OID05136	-0.0113794	4.681157704081633	-0.152309	0.8791052379290865	0.9955217529010231	-0.152104	FOLR2
OID01011	-0.010428	0.804743	-0.152223	0.8791721995179432	0.9955217529010231	-0.152019	DAPP1
OID01142	0.00591939	7.299048010204082	0.15155493946649518	0.8796999276403652	0.9955217529010231	0.15134962168104144	SERPINB6
OID00505	0.0106584	1.9324124489795917	0.15091245474846834	0.8802051200215164	0.9955217529010231	0.1507091943745895	CCL11
OID01320	0.017102605641978075	3.3430035714285715	0.15046697708544146	0.8805565233398451	0.9955217529010231	0.15026376038271916	HS6ST1
OID01270	0.00853899	1.4439332142857142	0.14659981198021496	0.8836033324570474	0.9955217529010231	0.14640290716109491	TIE1
OID01326	-0.00913061	-1.08639	-0.14648	0.8836975273776846	0.9955217529010231	-0.146284	TCL1B
OID05207	-0.0096695	3.1226072959183675	-0.146316	0.8838274285019687	0.9955217529010231	-0.146119	HMOX2
OID01155	-0.00567406	2.170149387755102	-0.145147	0.8847483955917971	0.9955217529010231	-0.144952	LILRA5
OID05488	0.011880917696056481	2.383623418367347	0.14165916104476317	0.8874993239557925	0.9955217529010231	0.14146915719911982	FLT1
OID00944	0.00611259	1.0251102040816327	0.1406257905115585	0.888315	0.9955217529010231	0.14043722657423022	CLEC4G
OID00550	-0.00444583	0.7532051530612245	-0.13989	0.8888947570595885	0.9955217529010231	-0.139703	CASP-8
OID00675	-0.0160347	7.985800918367347	-0.139836	0.8889384750746043	0.9955217529010231	-0.139648	TFPI-2
OID00962	0.00993086	0.8848643367346939	0.1379142170764776	0.8904563440845648	0.9955217529010231	0.13772679217821646	FXYD5
OID00949	-0.00493904	0.7864431122448979	-0.137186	0.8910301919433985	0.9955217529010231	-0.137001	CLEC4C
OID01377	-0.00368673	6.358904540816327	-0.136336	0.891701	0.9955217529010231	-0.136152	SORCS2
OID00522	0.012783359674012118	8.737506122448979	0.136259	0.8917609747956394	0.9955217529010231	0.13607628519977208	HGF
OID00353	0.014835318224521998	7.5338538265306125	0.13435587363693138	0.8932642443019985	0.9955217529010231	0.13417493669673172	MDGA1
OID01433	0.013636561591463092	6.473233724489796	0.1343013735553325	0.893307	0.9955217529010231	0.1341204446633795	FUCA1
OID01121	-0.0122059	7.652309489795918	-0.134084	0.8934791709886731	0.9955217529010231	-0.133903	LRIG1
OID00652	0.00920134	2.679508826530612	0.1335744450244933	0.8938804654026573	0.9955217529010231	0.13339567536504834	PECAM-1
OID01109	0.011853486422457149	-0.166407	0.13343633760949036	0.8939895328295218	0.9955217529010231	0.13325775924891098	WAS
OID05489	-0.00429627	0.6340722959183673	-0.132986	0.8943448117660752	0.9955217529010231	-0.132809	VAT1
OID00506	-0.00655669	1.7611011224489797	-0.131756	0.8953173694009122	0.9955217529010231	-0.131579	TNFSF14
OID00487	0.00383732	0.8031799489795919	0.13092365026108338	0.8959742255312898	0.9955217529010231	0.13074854885710166	AXIN1
OID05465	0.00833734	0.593426	0.13039905020790246	0.8963886738510218	0.9955217529010231	0.13022467389831388	CLIP2
OID00713	0.00816144	0.029244285714285716	0.1302973751183638	0.8964690032394664	0.9955217529010231	0.13012313930988148	FGF-BP1
OID01136	0.00995011	5.89513	0.12765336681470854	0.8985587011015178	0.9959209999433902	0.12748227514435337	TINAGL1
OID01025	0.010716728561894762	5.865910867346939	0.1270697469500961	0.8990200684928988	0.9959209999433902	0.1268993406692501	CD83
OID00480	0.011015847466506745	4.1018	0.12511199579875407	0.9005671626305589	0.9959209999433902	0.1249449115861285	LAP TGF-beta-1
OID00568	0.00559066	0.8225430612244898	0.12297849548269887	0.9022541137985689	0.9959209999433902	0.12281434600144753	MMP-9
OID01481	0.00187696	0.5357834183673469	0.12176672921156996	0.9032137472693896	0.9959209999433902	0.12160260884048817	SPINK5
OID01220	-0.0142684	1.3676929591836735	-0.121352	0.9035401770102823	0.9959209999433902	-0.12119	LILRB5
OID05454	-0.00673505	0.22014714285714285	-0.120485	0.9042260042420612	0.9959209999433902	-0.120325	PTP4A1
OID05401	0.00581607	1.2388397959183675	0.11995959692752678	0.904643	0.9959209999433902	0.11979796257040144	INPP1
OID05424	-0.00835781	0.5103430102040817	-0.119104	0.9053190658150575	0.9959209999433902	-0.118945	RP2
OID01451	-0.0107129	5.50389	-0.118968	0.9054268101694865	0.9959209999433902	-0.118809	CLEC14A
OID00640	0.00920062	6.925603928571428	0.11825811145401188	0.9059883343966626	0.9959209999433902	0.11810011239656094	IL-18BP
OID00563	-0.00989312	7.214053622448979	-0.116896	0.9070660549647408	0.9961900842404317	-0.11674	TNFRSF14
OID00364	0.00821332	3.3673863775510204	0.11572965123802423	0.9079894441311321	0.9962893350282881	0.11557491556960284	PLXNB1
OID01318	0.00606031	-0.0431976	0.11400278238832322	0.9093567335068664	0.9965935784607999	0.11384996021502278	STX6
OID05473	-0.00529249	0.18051607142857143	-0.112869	0.9102539662096426	0.9965935784607999	-0.112718	MYO9B
OID01453	0.012636804719181605	8.379938877551021	0.1120785619151696	0.9108798080926755	0.9965935784607999	0.11192886670581044	MIF
OID01184	-0.0122686	6.140283571428571	-0.107864	0.9142176510593081	0.9965935784607999	-0.10772	REG4
OID01106	-0.00431022	-0.554939	-0.107658	0.9143805907713985	0.9965935784607999	-0.107515	STXBP3
OID00296	-0.00665013	2.9807710714285713	-0.106429	0.9153543969073246	0.9965935784607999	-0.106287	EZR
OID01030	0.00374703	1.5450966326530613	0.1056533329339191	0.9159688673987146	0.9965935784607999	0.10551285842077314	LRP1
OID01369	-0.00905204	-0.473825	-0.104795	0.9166487694136886	0.9965935784607999	-0.104656	AGR3
OID00509	-0.00764666	4.033365459183673	-0.100163	0.9203226077920419	0.9965935784607999	-0.100027	FGF-5
OID01059	-0.00584284	0.0377697	-0.0991652	0.9211135984563152	0.9965935784607999	-0.0990311	FES
OID00425	-0.00707503	1.5114313265306123	-0.0989498	0.9212828519217806	0.9965935784607999	-0.0988179	MERTK
OID05129	0.00345601	1.2627546938775511	0.0988607	0.9213530628861089	0.9965935784607999	0.0987295	CRADD
OID01417	0.00818932	5.116487346938776	0.0988335	0.921375	0.9965935784607999	0.0987018	PDGFRB
OID01149	0.00887069	8.158665969387755	0.0979343	0.9220881672104478	0.9965935784607999	0.0978037	PILRB
OID01344	0.010855800789884462	1.0816348979591837	0.0953184	0.924164	0.9965935784607999	0.0951903	LGALS7
OID00503	-0.00695033	6.70525	-0.0933139	0.9257528255264333	0.9965935784607999	-0.0931897	TGF-alpha
OID01049	0.00667229	5.01159	0.0920709	0.9267389050901398	0.9965935784607999	0.0919486	BAMBI
OID00436	-0.00393445	0.5944121428571428	-0.0905208	0.9279700314906127	0.9965935784607999	-0.0903992	CEACAM8
OID01354	0.00191177	0.0758014	0.0901658	0.9282513623297274	0.9965935784607999	0.0900451	LRMP
OID05467	0.00933705	2.0858138265306123	0.0900513	0.9283413020701394	0.9965935784607999	0.0899319	HSPB6
OID00432	0.00701747	3.554409591836735	0.0886109	0.9294844682531644	0.9965935784607999	0.0884935	HO-1
OID00603	-0.0113426	2.9785969387755102	-0.0878263	0.930107	0.9965935784607999	-0.08771	RETN
OID01227	0.00916902	3.1117976020408165	0.085124	0.932257	0.9965935784607999	0.0850059	F11
OID01125	0.00722	8.010071173469388	0.0850641	0.9323003267506715	0.9965935784607999	0.084951	CTSO
OID00298	-0.0044157	5.65318	-0.0840441	0.9331098840744099	0.9965935784607999	-0.0839328	NBL1
OID01204	0.0070547	11.097314489795918	0.0833825	0.9336356176256876	0.9965935784607999	0.0832716	KYAT1
OID01307	0.00713786	4.9328152551020406	0.0820292	0.9347098461712654	0.9965935784607999	0.0819206	LYVE1
OID01009	0.00310415	1.4073169387755102	0.0816621	0.9350019641860858	0.9965935784607999	0.0815533	AREG
OID01251	-0.00650791	5.386759081632653	-0.0807149	0.9357536100792814	0.9965935784607999	-0.0806081	CD46
OID01173	0.00801781	2.3430057653061223	0.0795883	0.9366488265002587	0.9965935784607999	0.0794825	NQO2
OID01322	0.0067641	2.087766785714286	0.0793773	0.9368167115488164	0.9965935784607999	0.0792715	ENTPD6
OID05400	0.00407549	0.5047844897959184	0.0778912	0.9379966040191096	0.9965935784607999	0.0777881	CD22
OID00668	0.00622967	3.9510013775510204	0.0778675	0.9380156527890151	0.9965935784607999	0.0777642	SCAMP3
OID05212	0.00516479	-0.474511	0.0772498	0.9385061456890219	0.9965935784607999	0.0771476	AOC1
OID01053	0.00472194	-0.170859	0.0768418	0.9388318492973817	0.9965935784607999	0.0767382	NOS3
OID01061	-0.00625116	4.594139948979592	-0.0767907	0.9388710084410966	0.9965935784607999	-0.0766889	CA14
OID01156	0.00443133	1.683151887755102	0.0758334	0.9396314313190095	0.9965935784607999	0.0757331	ALDH1A1
OID00488	-0.00434484	2.114776530612245	-0.0729146	0.9419507620764214	0.9965935784607999	-0.0728182	TRAIL
OID00953	-0.00217312	-0.138294	-0.0725589	0.9422337376318435	0.9965935784607999	-0.0724626	PRDX3
OID00409	0.00506946	2.7844764285714287	0.0723799	0.9423757500527414	0.9965935784607999	0.0722842	IL18
OID01421	-0.00591252	2.2967273469387757	-0.071935	0.9427293329230171	0.9965935784607999	-0.0718399	B4GALT1
OID01139	0.00371206	2.2513936224489797	0.0680324	0.9458314216476222	0.9965935784607999	0.0679425	NADK
OID00638	0.00376609	13.101181632653061	0.0636514	0.9493147068951622	0.9965935784607999	0.0635674	IGFBP-7
OID00679	0.0044007	1.193612806122449	0.0630878	0.9497629746641968	0.9965935784607999	0.0630044	PODXL
OID05480	-0.00200011	0.5140513775510204	-0.06175	0.9508268584693075	0.9965935784607999	-0.0616685	PSMD9
OID05024	-0.00859851	4.331570816326531	-0.0599428	0.9522642009906044	0.9965935784607999	-0.0598637	MAPT
OID05477	0.0018471	0.084377	0.0585824	0.9533462752894145	0.9965935784607999	0.0585051	CDHR2
OID00617	-0.00514576	8.137042551020409	-0.0581542	0.9536869205021188	0.9965935784607999	-0.0580775	TNFSF13B
OID00504	0.00788689	6.330466122448979	0.057711005843286665	0.9540394750703716	0.9965935784607999	0.0576349	MCP-4
OID01347	0.00254826	0.2789692857142857	0.0574	0.9542875746890862	0.9965935784607999	0.0573234	PROK1
OID05193	0.00396028	2.4741923979591838	0.057195018768689966	0.9544503220216694	0.9965935784607999	0.0571191	PTS
OID01177	-0.00411742	3.7853838265306123	-0.0547516	0.9563939254167696	0.9965935784607999	-0.0546793	PPP1R2
OID01144	-0.00473086	6.575728775510204	-0.0508654	0.9594862162084077	0.9965935784607999	-0.0507983	CCDC80
OID00420	-0.00252946	2.4190638775510203	-0.0505011	0.9597760844693277	0.9965935784607999	-0.0504346	CD84
OID00328	0.00274072	2.9008173469387755	0.050066	0.960122	0.9965935784607999	0.05	GDF-8
OID05135	0.00272656	5.643194897959184	0.0490758	0.9609106224494166	0.9965935784607999	0.0490109	SMOC1
OID00990	-0.00193922	0.15545719387755103	-0.0487255	0.9611898467363914	0.9965935784607999	-0.0486605	MGMT
OID00467	-0.0020492	0.9393562755102041	-0.0455829	0.9636910303880384	0.9965935784607999	-0.0455223	NEMO
OID00345	-0.00347979	5.532974540816326	-0.0445439	0.9645178689875944	0.9965935784607999	-0.0444849	TNFRSF12A
OID05143	0.00177587	0.5039052551020408	0.043397	0.9654306242439152	0.9965935784607999	0.0433399	ATP6V1F
OID00739	0.00365292	0.10798137755102041	0.0427223	0.9659677669257345	0.9965935784607999	0.042666	CEACAM5
OID01174	0.00620767	4.828571275510204	0.042291	0.9663111548741267	0.9965935784607999	0.0422353	SOST
OID00511	0.00285654	3.322623418367347	0.0414771	0.9669592879723253	0.9965935784607999	0.041422233831411144	LIF-R
OID01027	0.00324681	3.9452376530612243	0.039056693152370515	0.9688864447816125	0.9965935784607999	0.039004946623108674	BTN3A2
OID01286	0.00298424	8.106930306122448	0.038599898015682206	0.9692499109087565	0.9965935784607999	0.0385491	GAS6
OID05187	-0.00140822	-0.0855304	-0.0380884	0.9696571909169447	0.9965935784607999	-0.0380382	PSME1
OID01008	-0.0012728	1.1023767857142857	-0.0373941	0.9702104538680623	0.9965935784607999	-0.0373443	CXCL12
OID01119	-0.00163294	0.267655	-0.0349183	0.9721815840724551	0.9965935784607999	-0.0348723	CALR
OID05406	-0.00165382	0.2616708163265306	-0.0340849	0.9728452453293934	0.9965935784607999	-0.03404	NAMPT
OID01078	0.00113622	-0.228089	0.0320386	0.9744751346825605	0.9965935784607999	0.031996133070873796	RASA1
OID01454	-0.00322727	5.210402397959184	-0.0316122	0.9748144844629193	0.9965935784607999	-0.0315706	CRELD2
OID00360	0.00125769	7.015216173469388	0.031490070293247706	0.9749121289653003	0.9965935784607999	0.031448166312849475	CTSS
OID01430	0.00296956	6.476915459183673	0.0314179	0.9749694052817921	0.9965935784607999	0.031376345670596224	SIRPB1
OID00475	-0.00149082	0.7577985714285714	-0.0310083	0.9752954445447801	0.9965935784607999	-0.0309675	GDNF
OID01486	-0.00378614	4.839009030612245	-0.0306476	0.9755829247724025	0.9965935784607999	-0.030607	FCER2
OID01088	-0.000955213	-0.213072	-0.0300753	0.9760388663993212	0.9965935784607999	-0.0300353	MAX
OID01029	-0.000647028	3.1619344897959185	-0.0290982	0.9768167769399142	0.9965935784607999	-0.02906	DSG4
OID00454	-0.00113685	0.12686122448979592	-0.0278699	0.977795	0.9965935784607999	-0.0278332	GT
OID01309	0.00166959	0.9127238265306122	0.026655225140540858	0.978763	0.9965935784607999	0.0266202	TNFRSF10A
OID01349	-0.00100427	-1.01311	-0.0256608	0.9795551235380917	0.9965935784607999	-0.0256267	GCNT1
OID01071	-0.00248264	3.6559842857142857	-0.0252875	0.9798522921395156	0.9965935784607999	-0.0252541	ENTPD2
OID00291	-0.00126334	0.1601163775510204	-0.0252004	0.9799215409117665	0.9965935784607999	-0.0251673	GDNF
OID01080	0.00158492	1.2785850510204082	0.024412540749934722	0.9805492820191744	0.9965935784607999	0.024380274874613563	GALNT10
OID00999	0.00328133	4.2962744387755105	0.024269483174609374	0.9806631247441409	0.9965935784607999	0.024237552014960893	STC1
OID00588	-0.00199883	1.6586655102040817	-0.0241581	0.9807518223350098	0.9965935784607999	-0.0241264	TLT-2
OID00641	0.00150011	6.030416173469388	0.023471796305741824	0.9812985678500337	0.9965935784607999	0.023440915830210796	COL1A1
OID00385	0.00102175	0.42827076530612246	0.023383107082482285	0.9813693802364372	0.9965935784607999	0.023352141371069154	ADAM-TS13
OID05175	0.00138253	1.6351630612244898	0.023100485255204885	0.9815946784505203	0.9965935784607999	0.023069695860255736	FCAR
OID00349	-0.00135607	-0.598861	-0.0177733	0.9858385882618588	0.9997905102752753	-0.0177496	CLEC10A
OID00484	-0.00124722	12.386310867346939	-0.0147926	0.9882131874062985	0.9997905102752753	-0.0147731	MCP-1
OID01429	-0.00110162	5.908096530612245	-0.0129158	0.989709	0.9997905102752753	-0.0128987	BCAM
OID01393	8.006233345962399e-4	0.7757252551020408	0.010568810806633553	0.9915786680307254	0.9997905102752753	0.010554770381337572	OPTC
OID01199	6.408507878934433e-4	1.975426275510204	0.010066193669990951	0.9919790366322515	0.9997905102752753	0.010053	ARG1
OID05462	-0.000387126	-0.33146	-0.00993626	0.992083	0.9997905102752753	-0.0099232	VPS37A
OID00451	9.267430767940787e-4	2.55391	0.00924505	0.9926333335697841	0.9997905102752753	0.00923288	FABP2
OID05142	-0.000419764	0.4769569897959184	-0.00882022	0.9929718305328932	0.9997905102752753	-0.00880862	SRP14
OID01368	-0.00034969	-0.727836	-0.00881852	0.992973	0.9997905102752753	-0.00880687	CAMKK1
OID01475	-0.000571871	8.957735714285715	-0.00801515	0.9936133410140973	0.9997905102752753	-0.00800458	NOV
OID05402	-0.000315229	0.45084933673469385	-0.0052314	0.9958314549078978	0.9997905102752753	-0.00522452	ALPP
OID00527	3.8112439763793304e-4	1.5580273979591837	0.00492975	0.9960718150673424	0.9997905102752753	0.00492327	MMP-10
OID01445	3.3508099630985555e-4	4.4250432653061225	0.00352727	0.9971893560136377	0.9997905102752753	0.00352263	CD97
OID00958	1.1648872826297563e-4	1.1558458673469387	0.00322187	0.9974327454818206	0.9997905102752753	0.00321758	DCTN1
OID01359	8.326104718189148e-5	0.20150484693877552	0.00284655	0.997732	0.9997905102752753	0.00284281	CDNF
OID00476	6.617266865127647e-5	3.9938813775510202	8.584953684490429e-4	0.9993159232392257	0.9997905102752753	8.573631803246493e-4	CDCP1
OID01375	-6.17995e-05	2.483172193877551	-0.000843051	0.9993282306220104	0.9997905102752753	-0.000841938	SIGLEC10
OID00516	3.093154476419002e-5	0.018447142857142853	2.6290213144062794e-4	0.9997905102752753	0.9997905102752753	2.625564366363626e-4	IL-22 RA1

## Sheet: ST3 S5x plasma Olink PD vs HC
OlinkID	logFC	AveExpr	t	P.Value	adj.P.Val	z.std	Gene
OID01128	0.878163	6.35709	8.54035	4.34179e-15	5.19278e-12	7.84465	DDC
OID00671	-0.204491	5.35868	-4.89097	2.10684e-06	0.00125989	-4.7429	ITGAV
OID00378	-0.410654	7.81039	-4.62769	6.70663e-06	0.00267371	-4.50279	KYNU
OID00676	-0.283679	7.92071	-4.29142	2.82928e-05	0.00845955	-4.18679	hK8
OID01294	-0.255097	3.30173	-4.1787	4.4537e-05	0.0106533	-4.08259	AOC3
OID00696	-0.218196	8.79545	-4.05693	7.23549e-05	0.0144227	-3.96841	ITGB5
OID01121	-0.234215	3.6942	-3.94108	0.000113144	0.0193314	-3.86053	LRIG1
OID00339	-0.265839	4.77655	-3.75675	0.000233012	0.0348353	-3.68024	GZMA
OID00683	-0.164174	8.36007	-3.61725	0.000377389	0.046308	-3.55541	ERBB3
OID01204	-0.450665	7.21668	-3.61079	0.000387191	0.046308	-3.54866	KYAT1
OID01185	-0.403278	4.39783	-3.54682	0.000492762	0.0535767	-3.48466	SUMF2
OID00302	-0.17867	6.37758	-3.42466	0.000763144	0.0735801	-3.36583	PRTG
OID00735	-0.206808	4.55388	-3.38038	0.000880972	0.0735801	-3.32602	ADAM-TS 15
OID01305	-0.2599	2.7044	-3.36899	0.000917019	0.0735801	-3.31482	FETUB
OID01160	-0.165771	3.43643	-3.36087	0.000932094	0.0735801	-3.31026	SIGLEC7
OID05472	-0.275284	7.13165	-3.34872	0.000984349	0.0735801	-3.29496	SCLY
OID00591	-0.49397	5.29457	-3.31713	0.00108877	0.076598	-3.26652	PAI
OID00527	-0.321118	6.28727	-3.2165	0.00153653	0.10068	-3.16769	MMP-10
OID05151	-0.152518	1.29672	-3.1932	0.00159944	0.10068	-3.15601	EREG
OID01088	-0.388475	1.49343	-3.17326	0.00174286	0.104223	-3.13088	MAX
OID01286	-0.187081	3.75884	-3.14097	0.00196465	0.111892	-3.09552	GAS6
OID01172	-0.20322	5.5163	-3.10501	0.00217187	0.113312	-3.06566	NOMO1
OID00375	-0.22401	4.41063	-3.09609	0.00227202	0.113312	-3.05216	TN-R
OID01299	-0.248672	3.94076	-3.09688	0.00227381	0.113312	-3.05192	CNDP1
OID00462	0.278603	8.41968	3.06645	0.00251549	0.114358	3.02147	TGM2
OID01105	-0.150012	2.88407	-3.06152	0.00251854	0.114358	-3.02111	HPGDS
OID05160	-0.193545	6.8432	-3.05426	0.00258934	0.114358	-3.0127	LEPR
OID01366	-0.306824	5.37994	-3.03433	0.00274823	0.114358	-2.99458	SKAP1
OID05195	-0.226336	0.992958	-3.02331	0.00286276	0.114358	-2.9821	FUT8
OID01021	-0.194942	3.13898	-3.00136	0.00305938	0.114358	-2.96171	ITGA11
OID01115	-0.194283	2.15327	-2.99621	0.00312526	0.114358	-2.95514	FABP9
OID05206	0.294123	4.57447	2.99454	0.00313701	0.114358	2.95398	NEFL
OID00657	-0.178986	5.55441	-2.99154	0.00315537	0.114358	-2.95218	CPE
OID00734	-0.0614374	4.9647	-2.94713	0.00358996	0.123571	-2.91211	MAD homolog 5
OID00349	-0.219808	4.11895	-2.94798	0.00361621	0.123571	-2.90983	CLEC10A
OID00648	-0.372369	3.60607	-2.93103	0.00376934	0.125226	-2.89685	PDGF subunit A
OID00951	-0.166704	3.97828	-2.91194	0.00400521	0.12722	-2.87775	CLEC4A
OID00437	0.202955	4.80204	2.90298	0.00416753	0.12722	2.86519	PTX3
OID05169	-0.114711	2.17791	-2.89649	0.00421377	0.12722	-2.8617	IL15
OID00720	-0.52762	4.89701	-2.89514	0.00425483	0.12722	-2.85862	TCL1A
OID01293	-0.159407	-1.46527	-2.87242	0.00452748	0.12902	-2.83886	QPCT
OID00574	-0.300968	10.1191	-2.87264	0.0045308	0.12902	-2.83863	SELP
OID01187	-0.206587	5.35965	-2.84828	0.00488535	0.132912	-2.8145	CD1C
OID01425	-0.300291	2.36591	-2.84485	0.00488973	0.132912	-2.81421	PLA2G4A
OID01239	-0.186857	4.23332	-2.82069	0.00528779	0.140538	-2.78896	F7
OID01203	-0.270316	3.75847	-2.80545	0.00550452	0.143117	-2.77592	PAG1
OID01044	-0.129766	3.74939	-2.80012	0.00565609	0.143929	-2.76708	PDGFC
OID00677	-0.114778	7.76527	-2.78429	0.00590096	0.144062	-2.75323	VEGFR-2
OID00328	-0.236164	4.27253	-2.78151	0.00597037	0.144062	-2.7494	GDF-8
OID01029	-0.255688	3.57164	-2.77913	0.00602265	0.144062	-2.74655	DSG4
OID00708	-0.20863	10.7531	-2.75879	0.006401	0.148255	-2.7265	5'-NT
OID01138	-0.307339	4.25707	-2.74025	0.00667661	0.148255	-2.71256	ENO2
OID05489	-0.11617	4.18516	-2.74127	0.00671347	0.148255	-2.71073	VAT1
OID01260	-0.0938148	1.48393	-2.73063	0.00680053	0.148255	-2.70646	TNXB
OID00311	-0.351229	8.38042	-2.73633	0.00681774	0.148255	-2.70562	Alpha-2-MRAP
OID01142	-0.226312	3.65834	-2.72458	0.00700505	0.149608	-2.6966	SERPINB6
OID01438	-0.226771	4.3722	-2.70021	0.00756187	0.155962	-2.67103	MYOC
OID00296	-0.112308	5.56167	-2.69924	0.00760345	0.155962	-2.66919	EZR
OID01200	-0.210874	1.6067	-2.69139	0.00769379	0.155962	-2.66522	USP8
OID01281	-0.182609	3.62325	-2.68827	0.0078318	0.156114	-2.65924	EFEMP1
OID05201	-0.157691	1.39325	-2.66724	0.00828252	0.159563	-2.64033	ABHD14B
OID01055	-0.184031	2.16305	-2.6671	0.00836816	0.159563	-2.63684	CES2
OID00338	-0.0971951	6.02683	-2.65998	0.00848918	0.159563	-2.63197	NTRK2
OID05171	-0.224261	6.75812	-2.65219	0.00870632	0.159563	-2.62338	SFRP1
OID05170	-0.184265	7.41217	-2.64813	0.00882723	0.159563	-2.61867	DSG3
OID00440	-0.249422	6.07038	-2.6396	0.00896833	0.159563	-2.61326	CCL3
OID01303	-0.152562	3.75139	-2.63516	0.00905597	0.159563	-2.60993	MEGF9
OID00336	-0.11349	8.14223	-2.63818	0.00912347	0.159563	-2.60739	SCARA5
OID00565	-0.161322	5.52519	-2.6278	0.00928839	0.159563	-2.60125	ITGB2
OID01177	-0.303066	4.0303	-2.62425	0.00933899	0.159563	-2.59939	PPP1R2
OID01186	-0.110284	4.89934	-2.61076	0.00961522	0.161969	-2.58937	CANT1
OID00418	-0.199642	11.4912	-2.60925	0.00978911	0.162608	-2.58319	FS
OID01050	-0.254498	3.13776	-2.59827	0.0101449	0.16419	-2.57085	CAPG
OID01155	-0.174518	4.79189	-2.59685	0.0101589	0.16419	-2.57037	LILRA5
OID00564	-0.244789	4.0671	-2.57905	0.0107235	0.170747	-2.55158	LDL receptor
OID01202	-0.352277	4.35738	-2.57184	0.0108501	0.170747	-2.54749	SDC4
OID00716	-0.20466	5.68239	-2.56304	0.0111702	0.171587	-2.53733	RET
OID01030	-0.185572	3.35575	-2.5555	0.011409	0.171587	-2.52991	LRP1
OID00726	-0.449741	9.1248	-2.55468	0.011456	0.171587	-2.52847	PPY
OID00688	-0.176295	9.60273	-2.54707	0.011634	0.171587	-2.52306	FURIN
OID01432	-0.199829	1.57131	-2.54602	0.0116712	0.171587	-2.52193	P4HB
OID05215	-0.274031	2.08236	-2.54284	0.0117643	0.171587	-2.51914	ILKAP
OID01192	-0.158451	2.99254	-2.53033	0.0122042	0.175858	-2.50618	IGFBPL1
OID01051	-0.217605	0.171016	-2.50339	0.0131294	0.183099	-2.48024	BID
OID00307	-0.291417	10.0138	-2.50448	0.0131443	0.183099	-2.47984	CPA2
OID01412	-0.335041	3.09157	-2.50174	0.013166	0.183099	-2.47925	TMSB10
OID01197	-0.202255	3.21092	-2.49248	0.0134742	0.184541	-2.47098	BAG6
OID00637	-0.101166	3.22844	-2.48699	0.0135783	0.184541	-2.46823	EGFR
OID01224	-0.155668	4.4609	-2.47985	0.0140196	0.186753	-2.45676	TIMP1
OID01274	-0.202717	8.04534	-2.4791	0.0140534	0.186753	-2.4559	COMP
OID05476	-0.363297	1.39516	-2.47489	0.0142479	0.187258	-2.45095	YTHDF3
OID00532	-0.191368	5.69751	-2.44597	0.0153405	0.199427	-2.42424	CCL3
OID01205	-0.347612	2.28956	-2.43591	0.0156907	0.199645	-2.41603	DAB2
OID00944	-0.132285	3.36462	-2.43777	0.0156911	0.199645	-2.41602	CLEC4G
OID00379	-0.182229	4.92141	-2.43	0.0160321	0.201835	-2.40818	BMP-6
OID00350	-0.207233	4.34538	-2.42268	0.0164008	0.204327	-2.39987	GCP5
OID01378	-0.409835	4.32134	-2.41246	0.0167827	0.206929	-2.39143	CPXM1
OID01352	-0.255462	2.95514	-2.40144	0.0172378	0.208906	-2.3816	ARHGAP1
OID01279	-0.179917	3.45483	-2.40053	0.0172924	0.208906	-2.38043	TGFBR3
OID00486	-0.331682	7.56978	-2.39192	0.0177407	0.212178	-2.37099	CXCL11
OID01086	-0.0957237	1.24519	-2.38133	0.0183506	0.216488	-2.35847	PLXDC1
OID00372	-0.12671	8.27807	-2.37747	0.018463	0.216488	-2.3562	NTRK3
OID01409	-0.187582	0.55211	-2.36483	0.0189694	0.217366	-2.34613	APP
OID01472	-0.0924683	1.95872	-2.36608	0.0189893	0.217366	-2.34574	IL13RA1
OID05458	0.216589	2.10833	2.36542	0.0190831	0.217366	2.3439	COL9A1
OID01302	-0.174149	7.78529	-2.35204	0.0197023	0.222302	-2.33197	CFHR5
OID01219	-0.221462	2.76239	-2.34534	0.0200988	0.224656	-2.3245	FCGR3B
OID00308	-0.153324	5.20591	-2.34024	0.0203655	0.225529	-2.31955	CD38
OID01208	-0.4534	3.04791	-2.32999	0.020892	0.229229	-2.30993	MEP1B
OID01159	-0.36333	1.2386	-2.31619	0.0215223	0.229229	-2.2987	ANXA11
OID01124	-0.119578	5.3943	-2.31328	0.0215714	0.229229	-2.29783	THOP1
OID00697	-0.100946	7.53471	-2.30412	0.0223318	0.229229	-2.28468	Gal-1
OID00401	-0.366165	9.45169	-2.30196	0.0224085	0.229229	-2.28337	PDGF subunit B
OID05479	-0.192553	4.78736	-2.29302	0.0229929	0.229229	-2.27355	ICAM4
OID00938	-0.288672	2.97861	-2.2898	0.0231485	0.229229	-2.27098	PSIP1
OID01176	-0.211227	2.24353	-2.28335	0.0234485	0.229229	-2.26605	TXNDC5
OID00442	-0.38258	4.2761	-2.28403	0.0235003	0.229229	-2.2652	IgG Fc receptor II-b
OID01428	-0.130064	5.36118	-2.28351	0.0235322	0.229229	-2.26468	PTPRF
OID00498	-0.200566	5.90683	-2.28252	0.0235329	0.229229	-2.26467	CCL4
OID05154	-0.142836	3.96376	-2.28177	0.0236672	0.229229	-2.26249	CRIP2
OID00662	-0.415839	7.75305	-2.27779	0.0237839	0.229229	-2.2606	EGF
OID00520	-0.477298	10.3316	-2.27772	0.0239087	0.229229	-2.25859	CXCL5
OID05487	-0.106829	4.63243	-2.2753	0.0239825	0.229229	-2.25741	GALNT7
OID00625	-0.286597	5.56867	-2.27212	0.0241307	0.229229	-2.25504	JAM-A
OID00305	-0.115048	8.1779	-2.27286	0.024188	0.229229	-2.25413	RGMA
OID05431	-0.35567	4.33399	-2.26541	0.0246764	0.229229	-2.24643	MLN
OID01180	-0.142328	3.49704	-2.26439	0.0247809	0.229229	-2.2448	ADGRE2
OID01120	-0.190424	3.16119	-2.26286	0.0248056	0.229229	-2.24442	CLMP
OID00727	-0.111047	3.6989	-2.25924	0.0249019	0.229229	-2.24292	S100A11
OID00709	-0.428853	4.91015	-2.25789	0.0250099	0.229229	-2.24125	CDKN1A
OID01031	-0.130755	2.83482	-2.25916	0.0251078	0.229229	-2.23974	CLEC1A
OID05405	-0.269314	1.16704	-2.24828	0.0256522	0.232425	-2.23144	TBL1X
OID00481	-0.131384	9.44523	-2.24427	0.0259507	0.233361	-2.22695	uPA
OID05137	-0.229674	3.54387	-2.23906	0.0263619	0.233776	-2.22084	KLB
OID01454	-0.164187	4.29594	-2.23711	0.0264426	0.233776	-2.21965	CRELD2
OID00346	-0.132303	8.55674	-2.23616	0.0265832	0.233776	-2.21758	SKR3
OID01254	-0.101053	2.35708	-2.22513	0.02732	0.23642	-2.20691	ENG
OID00656	-0.152179	10.1217	-2.22129	0.0274834	0.23642	-2.20458	VEGFA
OID01348	-0.408536	2.64883	-2.21892	0.0276056	0.23642	-2.20285	FLI1
OID00471	-0.21421	5.27436	-2.2195	0.0276746	0.23642	-2.20187	IL8
OID05495	-0.218363	6.35043	-2.21051	0.0282843	0.236609	-2.19332	NPY
OID00955	-0.316005	3.73261	-2.20815	0.0283492	0.236609	-2.19242	PRDX5
OID00652	-0.201741	5.16561	-2.20827	0.0283689	0.236609	-2.19215	PECAM-1
OID01035	-0.178241	1.60037	-2.2066	0.0285904	0.236609	-2.18909	CSNK1D
OID01273	-0.0989302	3.51117	-2.20055	0.0287415	0.236609	-2.18701	NOTCH1
OID05196	-0.160301	2.17124	-2.20238	0.0288838	0.236609	-2.18507	TPPP3
OID00449	-0.215192	5.95041	-2.18582	0.0299985	0.243056	-2.17011	HB-EGF
OID01041	-0.136191	2.03896	-2.18476	0.0300772	0.243056	-2.16907	TIGAR
OID00650	0.249226	8.44598	2.17759	0.030722	0.245948	2.16065	IGFBP-2
OID05453	-0.188985	2.06397	-2.17452	0.0308463	0.245948	-2.15905	FUS
OID01170	-0.182638	2.46175	-2.15628	0.0323041	0.25324	-2.14063	CHRDL2
OID00366	-0.282735	5.61604	-2.15622	0.0324127	0.25324	-2.13928	CLM-1
OID01065	-0.314163	3.87798	-2.15249	0.0325346	0.25324	-2.13778	FOXO1
OID00702	-0.159444	5.12684	-2.15291	0.0326079	0.25324	-2.13688	CTSV
OID01227	-0.131076	7.62408	-2.14561	0.0331329	0.253926	-2.13047	F11
OID05447	-0.0473046	0.114647	-2.13915	0.0335792	0.253926	-2.12509	2024-09-09
OID01158	-0.109949	1.25433	-2.1384	0.0336256	0.253926	-2.12453	ANXA4
OID01146	-0.383027	5.5448	-2.1388	0.0336355	0.253926	-2.12441	CA13
OID01032	-0.136472	2.87605	-2.1394	0.0337577	0.253926	-2.12295	PXN
OID01276	-0.25885	5.46014	-2.13416	0.0341064	0.254945	-2.11881	CCL18
OID01184	-0.246435	8.6288	-2.1217	0.0351316	0.260978	-2.10684	REG4
OID01025	-0.134995	3.28737	-2.11828	0.0354732	0.261889	-2.10291	CD83
OID00297	-0.163447	7.9019	-2.1166	0.0356967	0.261922	-2.10037	SMOC2
OID00712	-0.3032	4.46821	-2.10325	0.0366602	0.267351	-2.08953	ABL1
OID01376	-0.113827	4.18523	-2.09952	0.0371155	0.269031	-2.08449	DCBLD2
OID01369	-0.305911	1.39279	-2.09478	0.0376129	0.270994	-2.07905	AGR3
OID00685	-0.0809518	6.68783	-2.08898	0.0380075	0.272197	-2.07477	SPARC
OID00674	0.127299	6.16939	2.08087	0.0388015	0.27623	2.06629	GPC1
OID01046	-0.232099	2.03661	-2.07328	0.0394345	0.276293	-2.05962	PRKAB1
OID01193	-0.126136	1.94593	-2.07385	0.039476	0.276293	-2.05919	RTN4R
OID05214	-0.146446	4.30104	-2.06961	0.0398242	0.276293	-2.05557	PPP3R1
OID05460	-0.18079	8.32265	-2.06868	0.039997	0.276293	-2.05378	NELL1
OID05486	-0.11589	4.05089	-2.06593	0.0402708	0.276293	-2.05096	PTPRM
OID01164	-0.146602	1.46421	-2.06215	0.0404374	0.276293	-2.04925	APEX1
OID01222	-0.171083	0.146028	-2.06032	0.0404691	0.276293	-2.04893	SOD1
OID05482	-0.29048	1.70023	-2.06015	0.0406585	0.276293	-2.047	VPS53
OID00434	-0.185949	6.34829	-2.05391	0.0413499	0.277682	-2.04	IL16
OID00404	-0.361588	8.95091	-2.05415	0.0413703	0.277682	-2.0398	CXCL1
OID00689	-0.174674	6.61804	-2.04867	0.0418597	0.277682	-2.03491	CYR61
OID01119	-0.11629	0.691746	-2.04845	0.0420373	0.277682	-2.03315	CALR
OID01285	-0.10786	1.82503	-2.04503	0.0422033	0.277682	-2.03151	MFAP5
OID01487	-0.113568	2.85486	-2.04436	0.042256	0.277682	-2.03099	LAMA4
OID00443	-0.391562	5.37514	-2.03132	0.0435251	0.282828	-2.01864	ITGB1BP2
OID01230	-0.125094	5.95801	-2.0297	0.0437821	0.282828	-2.01617	ICAM1
OID01191	-0.361152	3.56397	-2.02801	0.0438536	0.282828	-2.01549	CRKL
OID05025	-0.141364	6.14887	-2.02645	0.0440808	0.282828	-2.01332	ENPP2
OID05401	-0.154406	3.16041	-2.02461	0.0442214	0.282828	-2.01199	INPP1
OID00642	0.229957	7.03043	2.00613	0.0463155	0.294147	1.99251	PON3
OID01092	-0.249878	1.75688	-2.00297	0.0464831	0.294147	-1.99098	NUB1
OID01418	-0.1682	3.46053	-2.00007	0.0468468	0.294888	-1.98768	COCH
OID01295	-0.0831251	1.75578	-1.99717	0.0472506	0.295441	-1.98405	VASN
OID00663	-0.256817	6.01463	-1.99429	0.0474287	0.295441	-1.98245	TNFRSF6B
OID01218	-0.0799167	1.67306	-1.99152	0.0478781	0.296695	-1.97845	PLXNB2
OID01052	-0.222276	5.07856	-1.98709	0.0483093	0.296704	-1.97464	NUCB2
OID01153	-0.203881	5.2883	-1.98394	0.0486807	0.296704	-1.97138	TYMP
OID01446	-0.221636	1.75268	-1.97973	0.0490516	0.296704	-1.96814	PTPN6
OID05197	-0.122878	2.36454	-1.97796	0.049269	0.296704	-1.96626	PFDN2
OID00962	-0.162562	1.04601	-1.97567	0.0495385	0.296704	-1.96393	FXYD5
OID01270	-0.0813188	1.48561	-1.97325	0.0499661	0.296704	-1.96025	TIE1
OID01363	-0.167878	3.04961	-1.97069	0.0502938	0.296704	-1.95746	FAM19A5
OID01287	-0.100404	3.00283	-1.97038	0.0503229	0.296704	-1.95721	SPARCL1
OID00604	-0.349724	5.58423	-1.96841	0.0505088	0.296704	-1.95563	IGFBP-1
OID00533	-0.143795	9.20333	-1.96744	0.0506443	0.296704	-1.95448	Flt3L
OID01147	-0.102093	3.1808	-1.96215	0.0512634	0.296704	-1.94927	SEMA3F
OID01465	-0.121703	0.760313	-1.96019	0.0512814	0.296704	-1.94912	STIP1
OID05430	-0.0994515	1.56441	-1.96162	0.0513615	0.296704	-1.94845	RFNG
OID01060	-0.190617	1.05472	-1.95971	0.0514378	0.296704	-1.94781	VEGFC
OID00454	-0.248172	2.41053	-1.95986	0.0516007	0.296704	-1.94645	GT
OID00306	-0.172213	5.00476	-1.94863	0.0527807	0.301655	-1.93671	PLXNB3
OID01356	-0.207039	1.98277	-1.94611	0.0529661	0.301655	-1.9352	DCTN2
OID01491	-0.160951	5.62347	-1.93979	0.0539234	0.303198	-1.92745	CD209
OID00691	-0.180704	1.55306	-1.9383	0.0539576	0.303198	-1.92718	FADD
OID00380	-0.324223	8.38713	-1.93854	0.0539977	0.303198	-1.92685	ANGPT1
OID01468	-0.107021	3.66237	-1.93196	0.0548636	0.305302	-1.91995	CRHBP
OID01282	-0.0883537	0.968187	-1.93177	0.0548828	0.305302	-1.9198	FAP
OID01181	-0.277427	4.15893	-1.92851	0.0553729	0.305401	-1.91594	ENPP7
OID05412	-0.131013	4.57485	-1.92734	0.0554114	0.305401	-1.91564	ERP44
OID05463	-0.13786	1.3635	-1.92322	0.0558336	0.30557	-1.91233	DRG2
OID00510	-0.330364	9.71001	-1.92201	0.05611	0.30557	-1.91018	MMP-1
OID01485	-0.0813286	2.61844	-1.9189	0.0562085	0.30557	-1.90942	ROBO1
OID01010	-0.11938	2.85431	-1.91628	0.056929	0.308086	-1.90386	IFNLR1
OID01163	-0.27894	3.93247	-1.91088	0.057433	0.309414	-1.9	SNAP23
OID01361	-0.0722834	0.427125	-1.9092	0.05779	0.309941	-1.89729	SEZ6L2
OID01444	-0.118393	1.71692	-1.89732	0.0592232	0.314438	-1.88653	DAG1
OID01145	-0.210861	2.33205	-1.89641	0.0593033	0.314438	-1.88594	DIABLO
OID01357	-0.0707992	1.18415	-1.89619	0.0594173	0.314438	-1.88509	IQGAP2
OID01427	-0.109549	1.71443	-1.88435	0.0610787	0.321806	-1.87293	CCL21
OID01264	-0.125394	5.15115	-1.87876	0.0618477	0.321925	-1.86739	IGFBP6
OID05185	-0.18748	1.08329	-1.87443	0.0623663	0.321925	-1.86368	COL4A3BP
OID05158	-0.115479	2.2066	-1.87454	0.0624464	0.321925	-1.86311	CLSTN1
OID05461	-0.211552	1.05283	-1.8706	0.0629815	0.321925	-1.85932	SFTPA1
OID05433	-0.104933	1.74167	-1.86862	0.0631277	0.321925	-1.85829	AIF1
OID01080	-0.0834255	1.64552	-1.86904	0.0631956	0.321925	-1.85781	GALNT10
OID01004	-0.207298	3.84474	-1.86686	0.0633489	0.321925	-1.85673	DFFA
OID01183	-0.127986	3.02764	-1.86576	0.063527	0.321925	-1.85548	MCFD2
OID01292	-0.130503	5.78419	-1.86421	0.0639182	0.321925	-1.85275	CCL14
OID00744	-0.18469	2.71729	-1.86201	0.0640839	0.321925	-1.8516	FCRLB
OID00373	-0.350056	4.46167	-1.8599	0.0644842	0.321925	-1.84882	LAIR-2
OID01154	-0.336109	4.43394	-1.85867	0.0644972	0.321925	-1.84873	GRAP2
OID00589	-0.22539	5.76567	-1.85669	0.0649855	0.321925	-1.84536	FABP4
OID00397	-0.14917	8.54777	-1.85365	0.0654364	0.321925	-1.84227	PRSS27
OID01002	-0.17645	1.92212	-1.85055	0.0657112	0.321925	-1.84039	SH2D1A
OID00314	-0.119438	6.80126	-1.85014	0.0659413	0.321925	-1.83882	RGMB
OID01073	-0.306672	0.532878	-1.84868	0.0659727	0.321925	-1.83861	VASH1
OID00724	-0.120278	6.68137	-1.84685	0.066352	0.321925	-1.83604	WISP-1
OID00965	-0.146358	3.81929	-1.84381	0.0668529	0.321925	-1.83266	LILRB4
OID00581	-0.120973	2.40527	-1.84212	0.0670184	0.321925	-1.83155	BLM hydrolase
OID05456	-0.135261	3.77534	-1.83974	0.067308	0.321925	-1.82961	VWA1
OID05210	-0.208702	2.67298	-1.83842	0.0676315	0.321925	-1.82745	SNCG
OID00469	-0.142911	3.046	-1.83631	0.0679084	0.321925	-1.82561	PARP-1
OID01167	-0.202494	2.85179	-1.83476	0.0679859	0.321925	-1.8251	COMT
OID00343	-0.109577	3.74211	-1.83431	0.0682162	0.321925	-1.82358	GDNFR-alpha-3
OID05181	-0.392489	7.20355	-1.83168	0.0684543	0.321925	-1.822	TBCB
OID01452	-0.198974	2.04598	-1.83177	0.0685908	0.321925	-1.82111	CA6
OID00422	0.393419	2.70141	1.83168	0.0686379	0.321925	1.8208	SERPINA12
OID00682	-0.089899	8.82588	-1.82602	0.069307	0.323794	-1.81641	ERBB2
OID00534	-0.240342	7.625	-1.82377	0.0697596	0.324231	-1.81347	CXCL6
OID01036	-0.223349	3.79829	-1.82089	0.0701228	0.324231	-1.81112	TOP2B
OID00993	-0.203629	3.14545	-1.81847	0.070445	0.324231	-1.80904	IL10
OID05411	0.234537	4.05922	1.81778	0.0707352	0.324231	1.80717	KLK4
OID05438	-0.104266	0.371906	-1.81674	0.0707562	0.324231	-1.80704	ELOA
OID01337	-0.131523	1.43221	-1.80981	0.0718238	0.326935	-1.80023	ARSB
OID00659	-0.0574472	7.03729	-1.80982	0.071893	0.326935	-1.7998	CEACAM1
OID01107	-0.204855	1.84357	-1.80441	0.0726505	0.329129	-1.79502	FKBP1B
OID05147	0.295531	2.38793	1.79895	0.0737531	0.332863	1.78814	ANXA10
OID01165	-0.0868686	2.31883	-1.79486	0.07429	0.334026	-1.78482	ENTPD5
OID01297	-0.122003	2.20975	-1.78836	0.0753504	0.337525	-1.77833	LILRB1
OID00391	-0.112629	3.6694	-1.78031	0.0766114	0.341616	-1.77069	TNFRSF10A
OID01318	-0.224819	2.08593	-1.77654	0.0771948	0.341616	-1.7672	STX6
OID00617	-0.119955	7.03792	-1.77485	0.0775942	0.341616	-1.76482	TNFSF13B
OID00635	-0.16675	6.78575	-1.77413	0.0776302	0.341616	-1.7646	t-PA
OID00731	-0.0809282	6.47928	-1.77371	0.0776919	0.341616	-1.76424	ICOSLG
OID00439	-0.310978	8.23842	-1.77185	0.0780544	0.341953	-1.76209	CCL17
OID01235	0.146554	1.89863	1.76729	0.0789126	0.342522	1.75703	CA3
OID00320	-0.129995	10.1574	-1.76361	0.0795353	0.342522	-1.75339	MATN3
OID01240	-0.177681	5.34112	-1.763	0.0795864	0.342522	-1.75309	IGLC2
OID01387	-0.328392	7.18909	-1.76273	0.0796041	0.342522	-1.75299	FGF-21
OID05190	-0.0865085	5.93143	-1.76255	0.0796483	0.342522	-1.75273	CCL27
OID00415	-0.172206	4.29608	-1.76094	0.0799738	0.342522	-1.75084	FGF-23
OID00475	0.126881	2.8174	1.75941	0.0801891	0.342522	1.74959	GDNF
OID01470	-0.0925801	2.9725	-1.75278	0.0809444	0.344518	-1.74523	SPINT1
OID01474	-0.0807052	-0.217439	-1.7534	0.0812818	0.344727	-1.7433	SCGB3A1
OID01039	-0.194232	3.94135	-1.74739	0.0821354	0.347116	-1.73843	MVK
OID01141	-0.117752	2.86278	-1.73912	0.0836191	0.352142	-1.73006	SERPINB8
OID01111	-0.130481	2.11882	-1.73225	0.084752	0.355661	-1.72376	RRM2B
OID01148	-0.129223	3.19133	-1.72803	0.0856885	0.357478	-1.71859	KLK10
OID00351	-0.0971448	2.1495	-1.72499	0.0861489	0.357478	-1.71607	BMP-4
OID00495	-0.0425888	1.03972	-1.72344	0.0863662	0.357478	-1.71489	IL2
OID01289	-0.157836	6.14515	-1.72328	0.0864686	0.357478	-1.71433	PCOLCE
OID00555	-0.0928566	9.63578	-1.71914	0.0871116	0.357478	-1.71084	TWEAK
OID00447	-0.111552	8.58116	-1.71913	0.0872501	0.357478	-1.71009	PRSS8
OID00409	-0.178597	8.55692	-1.71957	0.0872774	0.357478	-1.70994	IL18
OID00631	-0.120413	4.7657	-1.71641	0.0877163	0.35805	-1.70757	uPA
OID05148	-0.0961663	1.17575	-1.70336	0.0902531	0.367152	-1.69406	GSTP1
OID01437	-0.158635	4.28852	-1.70068	0.0907202	0.367204	-1.69161	CST6
OID00692	-0.183551	5.56509	-1.69774	0.0911127	0.367204	-1.68956	MetAP 2
OID00981	-0.268658	-0.500719	-1.69734	0.0911869	0.367204	-1.68917	NF2
OID00543	-0.130653	1.16378	-1.69616	0.0915896	0.367588	-1.68707	IL33
OID01228	-0.115041	4.44428	-1.69241	0.0922203	0.368881	-1.6838	PROC
OID05488	-0.0548133	2.70911	-1.69024	0.0926415	0.369331	-1.68163	FLT1
OID01266	-0.118434	1.94429	-1.68449	0.0938345	0.372507	-1.67551	DPP4
OID05469	-0.117557	1.42629	-1.68261	0.094061	0.372507	-1.67435	LAP3
OID01129	-0.148459	3.89483	-1.6768	0.0953976	0.374395	-1.66759	ACP6
OID01037	-0.21975	3.37061	-1.67486	0.0956929	0.374395	-1.6661	AMN
OID01402	-0.111783	1.42762	-1.6726	0.0959107	0.374395	-1.66501	HTRA2
OID05410	-0.177789	4.37478	-1.67182	0.0963086	0.374395	-1.66302	IFNGR2
OID05178	-0.329074	0.87698	-1.66975	0.0967041	0.374395	-1.66105	IKZF2
OID00552	0.126643	6.68698	1.6685	0.0968689	0.374395	1.66023	CX3CL1
OID00414	-0.241818	10.237	-1.66833	0.0969317	0.374395	-1.65991	CTRC
OID05442	-0.283268	3.33694	-1.66685	0.0970955	0.374395	-1.6591	GOPC
OID00693	-0.121662	6.12165	-1.66498	0.0976412	0.374395	-1.6564	PVRL4
OID01304	-0.181936	4.12585	-1.66465	0.0976682	0.374395	-1.65626	CRTAC1
OID05424	-0.146614	2.25691	-1.66136	0.0982527	0.375432	-1.65338	RP2
OID00504	-0.213775	13.1991	-1.65425	0.099707	0.378765	-1.64628	MCP-4
OID01316	-0.0885735	2.76215	-1.65397	0.0997584	0.378765	-1.64603	BCL2L11
OID05455	-0.210584	2.61398	-1.64786	0.100943	0.381026	-1.6403	FOXO3
OID00946	-0.151669	2.27285	-1.64827	0.100991	0.381026	-1.64007	EDAR
OID01398	-0.0931524	3.28253	-1.64475	0.101709	0.382275	-1.63663	HS3ST3B1
OID01300	-0.049317	0.669661	-1.64247	0.102187	0.382275	-1.63434	OSMR
OID00745	-0.13333	3.75863	-1.64138	0.102281	0.382275	-1.63389	ANXA1
OID00478	-0.184931	2.41561	-1.63759	0.103141	0.38336	-1.62981	IL7
OID00463	-0.364745	6.73049	-1.63778	0.103212	0.38336	-1.62948	LEP
OID05459	-0.0878296	1.28646	-1.63213	0.104305	0.386085	-1.62433	BRK1
OID01236	-0.166694	2.96519	-1.62673	0.10555	0.386085	-1.61852	PRSS2
OID05440	-0.119736	4.27987	-1.6259	0.105673	0.386085	-1.61795	LSP1
OID01211	-0.212737	3.24665	-1.62564	0.105704	0.386085	-1.61781	RNASE3
OID00690	-0.157005	8.07538	-1.62461	0.105935	0.386085	-1.61674	hK14
OID00512	-0.315092	5.39656	-1.62423	0.106055	0.386085	-1.61618	FGF-21
OID05471	0.137085	2.35867	1.62279	0.106322	0.386085	1.61495	HBQ1
OID00672	-0.0823627	8.5772	-1.61999	0.107023	0.386085	-1.61172	TRAIL
OID00382	-0.297788	5.6348	-1.61843	0.107135	0.386085	-1.61121	CD40-L
OID01267	-0.094022	3.37615	-1.61902	0.107348	0.386085	-1.61023	ICAM3
OID00476	-0.12981	3.83057	-1.6176	0.10757	0.386085	-1.60921	CDCP1
OID01441	-0.0863075	3.52493	-1.61621	0.10782	0.386085	-1.60807	CDON
OID01368	-0.0687004	0.156871	-1.6136	0.108286	0.386596	-1.60595	CAMKK1
OID01127	-0.0783149	4.07263	-1.60734	0.109323	0.387488	-1.60124	CD164
OID05491	-0.0692085	6.34012	-1.60745	0.109662	0.387488	-1.59971	L1CAM
OID05153	-0.130437	1.04055	-1.60388	0.110261	0.387488	-1.59702	IMPA1
OID00942	-0.255091	4.749	-1.60342	0.110395	0.387488	-1.59642	HCLS1
OID01090	-0.346328	5.9709	-1.60325	0.110403	0.387488	-1.59638	MAP4K5
OID01189	-0.110781	3.84421	-1.60324	0.110479	0.387488	-1.59604	CDH2
OID01345	-0.224471	3.93423	-1.59809	0.111579	0.387745	-1.59114	MAP2K6
OID01241	-0.104727	3.81873	-1.5969	0.111971	0.387745	-1.5894	KIT
OID01457	-0.302792	2.87216	-1.59606	0.112002	0.387745	-1.58926	MESDC2
OID05481	-0.100819	0.196634	-1.59533	0.112212	0.387745	-1.58833	ACTN4
OID01179	-0.110553	4.35483	-1.59542	0.112348	0.387745	-1.58773	LRP11
OID01259	-0.13473	4.22696	-1.59434	0.112629	0.387745	-1.58649	TCN2
OID01404	-0.148628	2.08459	-1.59252	0.112822	0.387745	-1.58563	NUDT5
OID01087	-0.128069	2.46421	-1.58621	0.114315	0.391004	-1.57909	NBN
OID00950	-0.203567	2.04992	-1.58452	0.114614	0.391004	-1.57779	IRAK1
OID00438	-0.0679334	4.11392	-1.58514	0.114751	0.391004	-1.57719	PSGL-1
OID01467	-0.250082	4.28143	-1.58025	0.115604	0.391547	-1.57349	CD69
OID00528	-0.18987	4.0665	-1.57581	0.116614	0.391547	-1.56915	IL10
OID05432	-0.0650476	0.415173	-1.57556	0.116695	0.391547	-1.5688	TNFAIP8
OID05466	-0.135535	2.41937	-1.57506	0.116932	0.391547	-1.56778	CXCL14
OID00496	-0.273621	9.48361	-1.57197	0.117664	0.391547	-1.56465	CXCL1
OID01439	-0.249496	5.40416	-1.57103	0.117716	0.391547	-1.56443	SNAP29
OID01028	-0.0885064	1.24143	-1.57282	0.117883	0.391547	-1.56372	CLSPN
OID00596	-0.164899	11.8243	-1.57098	0.117968	0.391547	-1.56336	SELE
OID00994	-0.218087	1.27953	-1.5693	0.118143	0.391547	-1.56262	SRPK2
OID01011	-0.355594	5.68843	-1.56912	0.118184	0.391547	-1.56244	DAPP1
OID00542	-0.109388	11.4935	-1.56444	0.119371	0.393346	-1.55742	CD40
OID00502	0.114792	2.85653	1.56372	0.119633	0.393346	1.55632	SLAMF1
OID01245	-0.129983	3.36698	-1.56309	0.119714	0.393346	-1.55598	CDH1
OID00456	-0.168456	6.73823	-1.55994	0.120494	0.394735	-1.5527	MMP12
OID00472	-0.106583	9.74656	-1.5583	0.120806	0.394735	-1.5514	VEGFA
OID01403	-0.118888	4.26075	-1.55622	0.121313	0.394735	-1.54929	MFGE8
OID01399	-0.258336	2.67741	-1.55518	0.121457	0.394735	-1.54869	TACC3
OID01123	-0.098448	0.635427	-1.54803	0.123154	0.398182	-1.54167	AHCY
OID05142	-0.143768	2.96621	-1.54728	0.123429	0.398182	-1.54054	SRP14
OID01094	-0.100596	1.88446	-1.5468	0.123516	0.398182	-1.54018	RASSF2
OID01372	-0.102119	1.96033	-1.54512	0.124018	0.398724	-1.53813	NINJ1
OID00668	-0.280354	6.91793	-1.54264	0.124474	0.399117	-1.53626	SCAMP3
OID01246	-0.28875	5.81228	-1.54028	0.125093	0.400029	-1.53374	CCL5
OID00619	-0.100173	3.12017	-1.53667	0.126019	0.40011	-1.52999	PCSK9
OID00303	-0.0970232	6.30667	-1.53658	0.12613	0.40011	-1.52954	ROBO2
OID00743	-0.180153	3.9146	-1.53563	0.126255	0.40011	-1.52904	GZMB
OID01162	-0.12983	5.21725	-1.52989	0.12762	0.40011	-1.52355	QDPR
OID00621	0.143776	7.96921	1.52966	0.127854	0.40011	1.52262	OPN
OID00344	-0.0930579	7.83971	-1.52917	0.127864	0.40011	-1.52258	PVR
OID00348	-0.0634573	8.92787	-1.52811	0.128232	0.40011	-1.52111	CPM
OID01250	-0.108146	3.33427	-1.52833	0.128269	0.40011	-1.52096	NID1
OID00630	-0.251664	6.97539	-1.52643	0.128449	0.40011	-1.52025	CASP-3
OID00340	-0.14321	2.74886	-1.52699	0.128572	0.40011	-1.51976	G-CSF
OID00410	-0.326269	7.23046	-1.52577	0.128798	0.40011	-1.51886	FGF-21
OID01206	-0.106881	6.05203	-1.5215	0.129846	0.400563	-1.51471	NPDC1
OID01140	-0.201582	3.08739	-1.52069	0.130099	0.400563	-1.51371	GHRL
OID05150	-0.19508	2.93333	-1.51881	0.130355	0.400563	-1.51271	RPS6KB1
OID01221	-0.104602	6.00827	-1.51845	0.130596	0.400563	-1.51175	APOM
OID01152	-0.0975595	3.18572	-1.51796	0.130711	0.400563	-1.5113	ADGRG2
OID05474	-0.117072	3.03379	-1.51718	0.130953	0.400563	-1.51035	CD300E
OID05220	-0.265527	5.33767	-1.51438	0.131482	0.401154	-1.50828	FKBP5
OID05183	-0.0768312	2.10547	-1.51231	0.132153	0.402177	-1.50566	ASGR1
OID01136	-0.0700005	4.07717	-1.509	0.133019	0.403784	-1.5023	TINAGL1
OID00940	-0.271019	3.78336	-1.50651	0.133488	0.404027	-1.50049	IRAK4
OID00361	-0.184869	4.20384	-1.50612	0.133775	0.404027	-1.49938	N-CDase
OID01225	-0.126084	6.69793	-1.5046	0.134123	0.404057	-1.49804	CST3
OID05468	-0.117922	0.600601	-1.50317	0.134485	0.404132	-1.49665	ATP6V1D
OID00746	-0.102465	7.90976	-1.50051	0.135122	0.405027	-1.49421	FR-alpha
OID01149	-0.161315	5.40386	-1.49736	0.136042	0.405966	-1.49069	PILRB
OID01083	-0.154252	0.233316	-1.49668	0.136135	0.405966	-1.49034	MAGED1
OID00974	-0.0708359	3.15681	-1.49544	0.136453	0.405966	-1.48913	LY75
OID00529	0.236281	0.689686	1.49333	0.137095	0.406863	1.4867	TNF
OID01068	-0.158949	1.48878	-1.48828	0.138478	0.409951	-1.48148	PRKRA
OID01350	-0.208116	2.32209	-1.48296	0.139615	0.412295	-1.47723	ZBTB16
OID00715	-0.166035	4.78741	-1.47902	0.140704	0.414487	-1.47318	LYN
OID00432	-0.0894458	11.6189	-1.4747	0.141922	0.41705	-1.46867	HO-1
OID00509	0.0554068	0.877548	1.47302	0.142309	0.41716	1.46725	FGF-5
OID05140	-0.0945396	4.85465	-1.47112	0.142898	0.417518	-1.46509	BST2
OID00310	-0.11067	6.31953	-1.47052	0.143129	0.417518	-1.46424	MSR1
OID01056	-0.264777	4.6821	-1.46846	0.143502	0.417587	-1.46287	INPPL1
OID01443	-0.14838	2.37562	-1.46638	0.144132	0.418055	-1.46058	NID2
OID05421	-0.0942385	4.63418	-1.46577	0.144362	0.418055	-1.45974	DCTPP1
OID05168	-0.249081	3.31063	-1.46407	0.144711	0.418055	-1.45847	NAA10
OID01005	-0.0714935	3.48466	-1.45639	0.146965	0.423544	-1.45033	DCBLD2
OID01116	-0.121181	1.00695	-1.45519	0.147361	0.423663	-1.44892	TMPRSS15
OID01269	-0.114739	2.62098	-1.44946	0.149051	0.426486	-1.44289	SAA4
OID01488	-0.142545	3.97181	-1.44926	0.149056	0.426486	-1.44287	LAIR1
OID01426	-0.0820465	1.65933	-1.44203	0.15095	0.429821	-1.43618	CD74
OID05219	-0.154456	5.91408	-1.44116	0.151119	0.429821	-1.43559	WWP2
OID00483	-0.131061	1.52985	-1.44079	0.151322	0.429821	-1.43488	IL-17C
OID01342	-0.240927	4.91232	-1.43884	0.151797	0.429821	-1.43321	DNAJB1
OID05457	-0.11638	1.41335	-1.43835	0.152019	0.429821	-1.43244	FLT3
OID01447	-0.103065	3.77915	-1.43484	0.15298	0.43136	-1.42909	CD109
OID01312	-0.181781	1.66198	-1.43361	0.153284	0.43136	-1.42803	STX16
OID01033	-0.21134	2.28366	-1.42576	0.155457	0.436449	-1.42052	SMAD1
OID01034	-0.156937	1.50948	-1.42218	0.15661	0.437939	-1.41657	ALDH3A1
OID05133	-0.179697	1.83027	-1.42165	0.156721	0.437939	-1.41619	CETN2
OID01133	-0.206205	7.02605	-1.4171	0.157989	0.439966	-1.41187	CD2AP
OID05194	-0.0935838	1.77248	-1.41708	0.158182	0.439966	-1.41121	IL32
OID01063	-0.101901	0.00713992	-1.41129	0.159802	0.441889	-1.40574	LTA4H
OID00466	-0.0697787	5.11129	-1.41135	0.159824	0.441889	-1.40566	CD4
OID00406	-0.0817786	7.92368	-1.41095	0.159981	0.441889	-1.40513	Gal-9
OID05450	-0.15493	1.38716	-1.40519	0.161505	0.443788	-1.40003	CDC27
OID00301	-0.0713543	7.70408	-1.40465	0.161855	0.443788	-1.39886	NCAN
OID05131	0.361802	1.91976	1.40351	0.16216	0.443788	1.39784	TDGF1
OID05423	-0.16021	3.50612	-1.40269	0.162237	0.443788	-1.39759	GFER
OID05192	-0.178352	5.36633	-1.40179	0.162524	0.443788	-1.39663	AKT1S1
OID05494	-0.0473028	4.87191	-1.40047	0.16314	0.444454	-1.39459	PCDH1
OID01265	-0.122822	3.51064	-1.39792	0.163888	0.445373	-1.39211	TNC
OID01371	-0.255122	3.58632	-1.39607	0.164222	0.445373	-1.39101	WASF1
OID01262	-0.0943099	0.983883	-1.39305	0.165108	0.446675	-1.3881	GNLY
OID01397	-0.21768	3.23651	-1.39216	0.165449	0.446675	-1.38698	TDRKH
OID00577	-0.123792	8.04373	-1.38898	0.166486	0.446972	-1.38358	CD163
OID00505	-0.117267	7.0525	-1.38849	0.166647	0.446972	-1.38306	CCL11
OID01340	-0.209489	1.9675	-1.38793	0.16668	0.446972	-1.38295	CBL
OID01290	-0.139084	5.56482	-1.37966	0.169387	0.450813	-1.37418	FCN2
OID05184	-0.164193	0.651828	-1.37792	0.169841	0.450813	-1.37272	EPHA10
OID01048	-0.232037	3.08207	-1.37615	0.170284	0.450813	-1.37129	AIFM1
OID00450	0.123422	9.37902	1.37549	0.170652	0.450813	1.37011	GDF-2
OID00356	-0.111903	3.98615	-1.37519	0.17077	0.450813	-1.36973	CTSC
OID05470	-0.176299	4.7247	-1.37336	0.171157	0.450813	-1.3685	LACTB2
OID05157	-0.1392	1.01289	-1.37152	0.171756	0.450813	-1.36658	FHIT
OID01161	-0.0519731	0.738721	-1.37198	0.171795	0.450813	-1.36646	ITGB7
OID00655	-0.232248	6.59379	-1.37113	0.171839	0.450813	-1.36632	TXLNA
OID05176	-0.26008	3.20259	-1.37001	0.172194	0.450813	-1.36519	PRTFDC1
OID05443	-0.222462	2.81462	-1.36977	0.172259	0.450813	-1.36498	USO1
OID00357	-0.0619851	4.80089	-1.36662	0.1736	0.452799	-1.36073	CDH6
OID01113	-0.35528	7.11064	-1.36494	0.173908	0.452799	-1.35975	PVALB
OID05218	-0.266935	6.77584	-1.36263	0.1745	0.452799	-1.35789	PMVK
OID01248	-0.0996627	-0.217611	-1.36431	0.174532	0.452799	-1.35778	CD59
OID01310	-0.145302	2.19605	-1.35935	0.175559	0.454359	-1.35456	NFKBIE
OID00575	-0.116488	4.04155	-1.35872	0.17595	0.454359	-1.35333	CSTB
OID01309	-0.0826575	2.58992	-1.35737	0.176273	0.454359	-1.35232	TNFRSF10A
OID00385	-0.0365362	6.30257	-1.3485	0.179107	0.460672	-1.34351	ADAM-TS13
OID01122	-0.082611	3.91577	-1.34764	0.179544	0.460804	-1.34216	NPTXR
OID01407	0.106553	5.03078	1.33842	0.182411	0.46716	1.33337	DKK3
OID01070	-0.250157	7.33113	-1.33296	0.184009	0.467937	-1.32851	YES1
OID05202	0.125052	3.31062	1.33151	0.184568	0.467937	1.32682	AARSD1
OID00453	-0.0538099	6.24961	-1.33114	0.184798	0.467937	-1.32613	MARCO
OID05149	-0.144617	2.76484	-1.33108	0.184809	0.467937	-1.32609	KIR2DL3
OID00484	-0.1002	10.9044	-1.3306	0.184887	0.467937	-1.32586	MCP-1
OID01171	-0.15557	1.99899	-1.32969	0.18529	0.467937	-1.32464	CTSH
OID00435	-0.072171	8.65014	-1.32891	0.185453	0.467937	-1.32415	SORT1
OID01195	-0.128644	1.85137	-1.32745	0.185861	0.467979	-1.32292	FBP1
OID00686	-0.148129	5.1859	-1.3264	0.186364	0.46826	-1.32141	GZMH
OID00444	-0.0525773	5.03226	-1.32223	0.187684	0.470588	-1.31746	DCN
OID01307	-0.0947353	6.03455	-1.3204	0.188312	0.471173	-1.31559	LYVE1
OID05136	-0.0722057	5.81336	-1.31353	0.190633	0.475576	-1.30871	FOLR2
OID00293	-0.121649	4.52567	-1.31305	0.190866	0.475576	-1.30802	VWC2
OID01481	-0.0639516	0.939827	-1.31085	0.191631	0.476093	-1.30577	SPINK5
OID01332	0.17651	0.0437346	1.30989	0.191889	0.476093	1.30501	JUN
OID01175	-0.106391	6.56141	-1.30855	0.192268	0.476093	-1.3039	FAM3C
OID00964	-0.0950348	1.42762	-1.29153	0.197982	0.487854	-1.28732	TRIM21
OID05191	-0.0817021	2.18603	-1.29159	0.197995	0.487854	-1.28729	MAD1L1
OID01296	-0.0929751	3.31847	-1.2913	0.198242	0.487854	-1.28658	LILRB2
OID00633	-0.189397	4.48858	-1.28837	0.199205	0.488248	-1.28382	CHI3L1
OID00318	-0.170621	9.56619	-1.28808	0.199218	0.488248	-1.28378	CLEC1B
OID00970	-0.138117	7.70772	-1.28569	0.200282	0.489852	-1.28075	CCL11
OID00995	-0.18081	5.96561	-1.2838	0.200883	0.490318	-1.27904	KLRD1
OID00503	0.0672513	4.15065	1.28124	0.201714	0.491343	1.27668	TGF-alpha
OID00433	-0.16082	5.046	-1.27884	0.202612	0.492528	-1.27415	XCL1
OID01135	-0.0718334	4.63578	-1.27694	0.203167	0.492876	-1.27258	CLEC5A
OID01284	-0.0571544	1.05374	-1.2699	0.205696	0.498	-1.26549	PTPRS
OID01390	-0.21285	5.00182	-1.26416	0.207621	0.501646	-1.26013	ARHGEF12
OID01139	-0.0993019	3.34383	-1.26041	0.209087	0.504168	-1.25608	NADK
OID01328	-0.358114	2.7665	-1.25871	0.20973	0.504702	-1.25431	GH2
OID01406	-0.0671354	7.34554	-1.25628	0.210507	0.505556	-1.25217	ITGB1
OID00347	-0.0653541	4.34986	-1.25394	0.211472	0.506854	-1.24953	FLRT2
OID05200	-0.289878	4.30863	-1.2515	0.212369	0.507986	-1.24708	DEFB4A
OID05026	-0.129911	2.8533	-1.24849	0.213321	0.50844	-1.24448	GP6
OID00960	-0.10693	4.12586	-1.24759	0.213797	0.50844	-1.24319	CDSN
OID01320	-0.0645262	4.43209	-1.24615	0.214236	0.50844	-1.242	HS6ST1
OID01413	0.106544	3.71332	1.24631	0.214259	0.50844	1.24194	ANGPTL4
OID01466	-0.065904	4.66364	-1.24141	0.215913	0.509596	-1.23747	B4GAT1
OID05221	0.0649973	2.7871	1.24055	0.216388	0.509596	1.23619	GGT5
OID00561	0.0999212	4.69747	1.23927	0.216858	0.509596	1.23493	TNFB
OID05152	-0.0839462	4.49814	-1.23657	0.217826	0.509596	-1.23233	CD302
OID01325	-0.189256	2.76719	-1.23552	0.218044	0.509596	-1.23174	NFATC1
OID00467	-0.211752	6.55923	-1.23469	0.218369	0.509596	-1.23088	NEMO
OID01329	-0.149105	2.52643	-1.23448	0.21844	0.509596	-1.23069	GCG
OID05448	-0.199487	3.56038	-1.23439	0.218485	0.509596	-1.23057	AIMP1
OID05415	-0.203728	2.78529	-1.23365	0.21875	0.509596	-1.22986	NT5C3A
OID01434	-0.0826688	3.11521	-1.23185	0.219478	0.509596	-1.22792	ESAM
OID05182	-0.157588	2.33744	-1.23113	0.219794	0.509596	-1.22708	NPM1
OID01071	-0.0463205	1.5903	-1.23023	0.220208	0.509596	-1.22598	ENTPD2
OID01169	-0.138246	1.28015	-1.22895	0.22051	0.509596	-1.22517	HDGF
OID00714	-0.139214	6.17221	-1.22887	0.220711	0.509596	-1.22464	TLR3
OID05485	0.107914	0.787401	1.22281	0.222979	0.513839	1.21865	GGA1
OID00374	-0.146467	9.22524	-1.2202	0.223614	0.514311	-1.21698	MANF
OID01408	-0.0727795	2.34502	-1.21513	0.225803	0.518349	-1.21124	SPINT2
OID01053	-0.096278	1.95755	-1.21285	0.226741	0.519507	-1.2088	NOS3
OID00684	-0.0746897	9.74983	-1.20896	0.228204	0.521858	-1.205	SCF
OID00367	-0.0616945	3.61217	-1.20647	0.229175	0.522459	-1.20249	SPOCK1
OID05141	-0.208795	5.53916	-1.20464	0.22974	0.522459	-1.20103	PTPN1
OID00987	-0.177337	4.98008	-1.20458	0.229777	0.522459	-1.20093	HEXIM1
OID01489	-0.0857344	4.29364	-1.20388	0.230244	0.522526	-1.19973	RELT
OID00646	0.0828903	5.56692	1.20198	0.230963	0.523167	1.19788	ICAM-2
OID00705	-0.0617095	5.70547	-1.19985	0.231639	0.523705	-1.19615	ERBB4
OID00711	-0.133128	6.7682	-1.197	0.232718	0.525152	-1.19339	MK
OID01247	-0.0743627	4.27756	-1.19227	0.234591	0.528382	-1.18862	NCAM1
OID00661	-0.0684034	8.5759	-1.18964	0.235735	0.529961	-1.18571	TNFSF13
OID01061	-0.0698046	2.35561	-1.18621	0.237114	0.532061	-1.18223	CA14
OID01277	-0.0479188	0.84872	-1.18399	0.237922	0.532196	-1.1802	DEFA1
OID05400	-0.144384	6.5609	-1.1837	0.238064	0.532196	-1.17984	CD22
OID01238	-0.0583745	2.90268	-1.17917	0.239764	0.534996	-1.17558	MET
OID00982	-0.206189	6.56563	-1.17781	0.240253	0.535089	-1.17435	PLXNA4
OID05416	-0.0855763	1.13728	-1.17551	0.241244	0.535998	-1.17188	GAMT
OID01233	-0.0860875	6.10329	-1.17392	0.241888	0.535998	-1.17028	C2
OID00359	-0.0764754	8.82717	-1.17396	0.242006	0.535998	-1.16999	JAM-B
OID00428	-0.0690851	10.6053	-1.17233	0.24258	0.536008	-1.16856	TM
OID00517	-0.0949517	8.13282	-1.17132	0.242988	0.536008	-1.16755	IL-18R1
OID01490	-0.0946897	4.9947	-1.17024	0.243382	0.536008	-1.16658	TPP1
OID00448	0.0981457	5.22144	1.16788	0.244382	0.536008	1.1641	AGRP
OID00978	-0.182013	2.78325	-1.16576	0.245219	0.536008	-1.16204	PTH1R
OID01449	0.0547271	2.62247	1.16434	0.245465	0.536008	1.16144	CRIM1
OID01463	-0.148219	3.00222	-1.16443	0.245739	0.536008	-1.16076	GUSB
OID05434	-0.112999	0.432161	-1.16379	0.245907	0.536008	-1.16035	ARHGAP25
OID00571	-0.0703143	4.02514	-1.16359	0.246044	0.536008	-1.16001	OPG
OID00590	-0.0736442	9.28286	-1.16257	0.246524	0.536077	-1.15883	TFPI
OID00322	0.149574	4.52154	1.15837	0.248176	0.537737	1.15479	HAGH
OID00680	-0.065889	2.22652	-1.1582	0.24839	0.537737	-1.15427	S100A4
OID05435	-0.111725	1.06521	-1.15587	0.249073	0.537737	-1.1526	IL1B
OID01166	-0.0842717	4.43467	-1.15644	0.249086	0.537737	-1.15257	CLSTN2
OID00384	-0.0631434	7.74152	-1.15287	0.250485	0.539784	-1.14917	PGF
OID00723	-0.261987	4.60427	-1.15055	0.251382	0.540742	-1.147	MIC-A/B
OID01421	-0.0792374	3.52296	-1.14624	0.253165	0.543599	-1.1427	B4GALT1
OID01201	-0.0966879	1.59984	-1.14329	0.254265	0.544529	-1.14005	FKBP4
OID00544	-0.024811	0.505709	-1.1412	0.25495	0.544529	-1.13841	IFN-gamma
OID01379	-0.0674968	1.35538	-1.14116	0.254963	0.544529	-1.13838	CLSTN3
OID00319	-0.0902096	4.59363	-1.13912	0.256198	0.544546	-1.13542	ADAM 23
OID00323	0.0321725	1.24324	1.13865	0.256253	0.544546	1.13529	LXN
OID05473	-0.170501	1.75295	-1.13806	0.256458	0.544546	-1.1348	MYO9B
OID00535	0.17093	10.1029	1.13529	0.257716	0.544546	1.13181	CXCL10
OID05199	-0.111125	1.67751	-1.13537	0.257753	0.544546	-1.13172	VSTM1
OID01132	-0.081385	2.51271	-1.13534	0.257769	0.544546	-1.13168	ANGPT2
OID01220	-0.152039	4.80695	-1.13435	0.258159	0.544546	-1.13075	LILRB5
OID00287	-0.123888	3.51117	-1.13236	0.25898	0.545104	-1.1288	NMNAT1
OID00411	-0.0253366	6.67526	-1.13058	0.259728	0.545104	-1.12703	PIgR
OID01336	-0.185814	4.93527	-1.12978	0.259896	0.545104	-1.12664	BCR
OID01344	-0.0825619	3.79901	-1.12929	0.260246	0.545104	-1.12581	LGALS7
OID01244	-0.129805	2.50161	-1.1274	0.261093	0.545921	-1.12381	FCGR2A
OID01278	-0.0709353	-0.186333	-1.12445	0.262189	0.546996	-1.12123	LCN2
OID00419	-0.123435	6.63775	-1.12362	0.262522	0.546996	-1.12045	GLO1
OID01198	-0.0737421	5.9831	-1.12178	0.26336	0.547788	-1.11849	NECTIN2
OID00464	-0.121495	2.09733	-1.12085	0.263871	0.547899	-1.11729	CA5A
OID01042	-0.0800031	2.17034	-1.11831	0.264821	0.548817	-1.11507	ENAH
OID00665	-0.0765704	6.56229	-1.11738	0.265321	0.548817	-1.1139	TGFR-2
OID00459	-0.0728334	6.89215	-1.11624	0.26569	0.548817	-1.11304	CTSL1
OID00445	-0.117812	8.62077	-1.11486	0.26629	0.549109	-1.11165	Dkk-1
OID00622	-0.0887482	2.56325	-1.11185	0.267542	0.550496	-1.10874	CTSD
OID00501	-0.11039	8.4178	-1.11124	0.267964	0.550496	-1.10776	IL18
OID00420	-0.0819256	4.64482	-1.11009	0.268344	0.550496	-1.10688	CD84
OID00341	-0.0907617	3.74013	-1.10606	0.27018	0.553314	-1.10265	DRAXIN
OID01251	-0.0961068	3.69791	-1.10191	0.271895	0.554712	-1.09871	CD46
OID01420	-0.0833604	3.40477	-1.10148	0.272144	0.554712	-1.09814	PILRA
OID01110	-0.132936	2.01121	-1.09745	0.273729	0.554712	-1.09451	PTPRJ
OID00991	-0.126676	1.75623	-1.09729	0.274013	0.554712	-1.09387	TREM1
OID05493	-0.0636316	2.03418	-1.09691	0.274108	0.554712	-1.09365	HLA-E
OID00626	-0.104381	4.38428	-1.09676	0.274189	0.554712	-1.09347	Gal-4
OID01232	-0.0770915	4.76706	-1.09488	0.274924	0.554712	-1.09179	SERPINA7
OID00560	-0.100125	4.49465	-1.09486	0.274971	0.554712	-1.09169	ADA
OID01291	-0.0861671	8.56517	-1.09459	0.275037	0.554712	-1.09154	TGFBI
OID05465	-0.189606	5.04088	-1.09186	0.276179	0.555752	-1.08894	CLIP2
OID01324	-0.0972295	0.46533	-1.09189	0.276482	0.555752	-1.08826	VAMP5
OID00570	-0.0966686	3.69237	-1.08931	0.277454	0.556133	-1.08606	IL2-RA
OID00461	0.108758	9.85889	1.08864	0.277811	0.556133	1.08525	TNFRSF13B
OID01231	-0.132217	7.6952	-1.08796	0.278066	0.556133	-1.08467	REG1A
OID00395	-0.0777263	9.16275	-1.08318	0.280084	0.558481	-1.08013	PAR-1
OID05483	-0.205938	7.04014	-1.08261	0.280256	0.558481	-1.07974	CALCOCO1
OID01484	-0.0739667	5.06017	-1.08198	0.280707	0.558481	-1.07873	PAMR1
OID01229	-0.0831069	7.51885	-1.08069	0.281108	0.558481	-1.07783	SERPINA5
OID05464	0.094513	3.09553	1.0766	0.283066	0.561438	1.07346	HMBS
OID00602	-0.0785945	11.9242	-1.07222	0.285049	0.563721	-1.06905	IL-6RA
OID00943	0.0573059	2.06503	1.0721	0.28516	0.563721	1.0688	CNTNAP2
OID05436	-0.0673839	0.812997	-1.06925	0.286281	0.565004	-1.06631	CCT5
OID00996	-0.138154	1.98702	-1.06726	0.287126	0.565205	-1.06445	BACH1
OID00998	-0.178381	2.65896	-1.06682	0.287328	0.565205	-1.064	SPRY2
OID01271	-0.0713507	3.80593	-1.0648	0.288353	0.565558	-1.06174	COL18A1
OID01354	-0.167281	3.69037	-1.06419	0.288512	0.565558	-1.06139	LRMP
OID00460	-0.0487006	10.5201	-1.06354	0.288926	0.565558	-1.06048	hOSCAR
OID00673	-0.0786847	7.33402	-1.05756	0.291657	0.56997	-1.05449	hK11
OID01453	-0.161568	6.57968	-1.05408	0.293102	0.570777	-1.05134	MIF
OID01333	0.0694768	3.63771	1.05357	0.293341	0.570777	1.05082	PFKM
OID01396	-0.114771	1.30113	-1.05157	0.294259	0.570777	-1.04882	WASF3
OID01469	-0.127199	1.17886	-1.05174	0.294332	0.570777	-1.04867	MSMB
OID00408	-0.0639703	9.01071	-1.04998	0.295086	0.570777	-1.04703	SCF
OID01380	-0.0554039	4.83299	-1.0495	0.295347	0.570777	-1.04646	BOC
OID01471	-0.0636012	2.89011	-1.04916	0.295482	0.570777	-1.04617	FSTL3
OID00997	-0.139204	3.56363	-1.04757	0.296117	0.570777	-1.0448	PIK3AP1
OID01102	-0.106111	4.48226	-1.04693	0.296365	0.570777	-1.04426	NCF2
OID01459	-0.0938083	5.43236	-1.04555	0.297043	0.571163	-1.0428	SCARF1
OID00511	0.0456773	3.52276	1.04066	0.299313	0.573235	1.03791	LIF-R
OID00721	-0.0867059	6.1964	-1.04091	0.299327	0.573235	-1.03788	CD160
OID01252	-0.0703113	3.28162	-1.04004	0.299559	0.573235	-1.03738	ST6GAL1
OID00487	-0.188945	5.12399	-1.0308	0.30385	0.580519	-1.02821	AXIN1
OID00568	0.123676	5.10754	1.02752	0.305564	0.581441	1.02458	MMP-9
OID01331	-0.123117	2.23557	-1.02724	0.30558	0.581441	-1.02454	TP53
OID01013	-0.099896	2.73377	-1.02703	0.305791	0.581441	-1.02409	SIT1
OID01261	-0.0549284	2.16069	-1.02449	0.306868	0.582562	-1.02182	CA4
OID05189	-0.118589	0.963416	-1.02361	0.307362	0.582575	-1.02077	PAEP
OID01480	-0.151401	2.38893	-1.02008	0.308907	0.584479	-1.01752	PPIB
OID01423	-0.107735	3.51326	-1.01799	0.309893	0.584479	-1.01545	PARK7
OID00588	0.0892809	5.42066	1.01747	0.310319	0.584479	1.01455	TLT-2
OID05478	0.101218	4.74808	1.01666	0.310675	0.584479	1.01381	CPVL
OID05204	0.137599	1.95026	1.01635	0.31081	0.584479	1.01352	DUSP3
OID05222	-0.119757	6.15301	-1.01507	0.311372	0.584617	-1.01235	CD63
OID00386	-0.0518523	4.04422	-1.00904	0.314264	0.589121	-1.00632	BOC
OID00606	0.066874	3.80557	1.00809	0.314864	0.589323	1.00507	TR-AP
OID01199	0.076518	1.70262	1.00057	0.318327	0.594606	0.997901	ARG1
OID05124	0.117769	9.69088	0.999889	0.318681	0.594606	0.997172	CD8A
OID00550	-0.0723427	2.35363	-0.998455	0.319225	0.594694	-0.996051	CASP-8
OID00330	-0.0687335	3.17555	-0.9938	0.321659	0.597611	-0.991055	WFIKKN1
OID00292	-0.0689636	5.57922	-0.99347	0.321791	0.597611	-0.990785	UNC5C
OID00396	-0.102727	5.85741	-0.991814	0.322665	0.597637	-0.988996	TRAIL-R2
OID00494	0.131327	4.08461	0.991406	0.322804	0.597637	0.988712	OSM
OID00416	-0.0295185	8.47708	-0.986855	0.324905	0.600597	-0.984428	SPON2
OID01249	-0.0700719	8.34152	-0.984108	0.326416	0.60246	-0.981357	SELL
OID01349	-0.0726768	1.89824	-0.97572	0.330482	0.607976	-0.973144	GCNT1
OID01256	-0.0511433	2.06174	-0.975403	0.33059	0.607976	-0.972926	PAM
OID00392	-0.121286	5.75194	-0.974534	0.33093	0.607976	-0.972242	STK4
OID01190	-0.0481514	2.98624	-0.967661	0.334452	0.613504	-0.965186	TYRO3
OID00695	0.0521026	3.56343	0.964862	0.335901	0.613789	0.962296	EPHA2
OID05429	-0.0611405	4.32507	-0.964106	0.336201	0.613789	-0.9617	SCG2
OID01311	0.024819	3.01786	0.963979	0.336329	0.613789	0.961444	GFRA2
OID00371	-0.151266	7.0659	-0.963056	0.33666	0.613789	-0.960785	LAT
OID01483	-0.0961156	3.69339	-0.960844	0.337785	0.614497	-0.958551	PEBP1
OID00429	-0.0855564	4.59486	-0.960207	0.338245	0.614497	-0.957639	VSIG2
OID05127	0.0909889	1.96075	0.959609	0.33859	0.614497	0.956955	IFNL1
OID01117	-0.152716	2.8562	-0.957046	0.339799	0.615757	-0.954562	LHB
OID00557	-0.126772	2.86636	-0.955195	0.340639	0.616346	-0.952903	ST1A1
OID00394	-0.0777356	5.53313	-0.953146	0.341795	0.617503	-0.950625	TNFRSF11A
OID01007	-0.0713388	2.47596	-0.949487	0.343659	0.619934	-0.94696	NCR1
OID01327	-0.115071	1.9228	-0.944884	0.345868	0.622605	-0.942635	PAK4
OID00424	-0.174535	6.7871	-0.944193	0.346181	0.622605	-0.942023	DECR1
OID00324	-0.101253	8.02836	-0.942827	0.346946	0.623044	-0.94053	gal-8
OID05452	-0.0608008	5.39146	-0.935097	0.350988	0.629357	-0.932675	ICAM 5
OID00558	-0.137261	6.10515	-0.930099	0.353434	0.632794	-0.92795	STAMBP
OID00634	-0.0783958	4.85553	-0.929228	0.354005	0.63287	-0.926849	ST2
OID00290	-0.0910913	3.0828	-0.925877	0.355757	0.634703	-0.92348	CADM3
OID00957	-0.117005	2.14208	-0.924946	0.356092	0.634703	-0.922837	TRIM5
OID05437	-0.117972	1.90093	-0.923684	0.356761	0.63495	-0.921554	CASP2
OID00326	-0.0749858	5.48899	-0.919664	0.358996	0.637978	-0.91728	LAYN
OID00312	0.0695169	3.10228	0.916996	0.360365	0.638531	0.91467	sFRP-3
OID00643	0.0677919	5.4908	0.914833	0.361432	0.638531	0.912639	CTSZ
OID00675	-0.0647222	9.16397	-0.914194	0.361798	0.638531	-0.911944	TFPI-2
OID01076	-0.108163	3.33853	-0.91299	0.362334	0.638531	-0.910927	STX8
OID01255	-0.0665806	4.8578	-0.912762	0.362486	0.638531	-0.910639	IGFBP3
OID00423	-0.14908	6.66073	-0.91292	0.36251	0.638531	-0.910592	REN
OID05186	0.179294	3.72662	0.908012	0.365045	0.641171	0.905793	PSG1
OID00497	-0.0712865	0.989975	-0.907987	0.365081	0.641171	-0.905725	TSLP
OID05164	-0.0414666	1.76167	-0.906127	0.366043	0.641917	-0.90391	CEACAM3
OID01415	-0.0894958	3.65286	-0.903848	0.367276	0.643136	-0.901588	SPINK1
OID05180	-0.0454175	3.24799	-0.897377	0.370694	0.645509	-0.895174	DPEP2
OID05428	-0.124253	4.39728	-0.896933	0.370832	0.645509	-0.894916	AKR1B1
OID00515	-0.0448906	5.82029	-0.896721	0.371055	0.645509	-0.894499	IL-10RB
OID00131	0.162433	4.53931	0.896333	0.371279	0.645509	0.89408	NT-proBNP
OID01174	-0.0674954	5.56477	-0.896234	0.37133	0.645509	-0.893986	SOST
OID00331	0.0640405	4.09516	0.895199	0.371873	0.645515	0.892971	TMPRSS5
OID01069	-0.0326753	1.65754	-0.893632	0.372794	0.646177	-0.891251	PPM1B
OID01074	-0.142263	5.02284	-0.888936	0.375083	0.648408	-0.886993	LAT2
OID00405	0.0679824	6.4038	0.88877	0.375297	0.648408	0.886595	LOX-1
OID05129	-0.128156	6.01975	-0.887771	0.375708	0.648408	-0.885832	CRADD
OID01424	0.0487701	0.184583	0.88558	0.376961	0.648699	0.88351	BLVRB
OID00368	-0.106882	8.07218	-0.885634	0.377008	0.648699	-0.883423	IL12
OID01431	-0.0506064	6.45333	-0.88499	0.377504	0.648699	-0.882505	IGF2R
OID00389	-0.100091	4.26751	-0.881725	0.379097	0.650276	-0.879561	IL-1ra
OID01335	-0.0497067	1.08429	-0.880942	0.379538	0.650276	-0.878747	CFC1
OID00618	0.0706201	3.79684	0.879999	0.380053	0.650276	0.877799	PRTN3
OID01022	0.119635	1.23302	0.875334	0.382535	0.653119	0.873235	KPNA1
OID00413	-0.0140722	9.74879	-0.87453	0.382881	0.653119	-0.8726	SOD2
OID00945	-0.0702373	1.66389	-0.873891	0.383353	0.653119	-0.871736	IRF9
OID01374	0.0779966	4.23782	0.869086	0.385943	0.656512	0.866998	KAZALD1
OID00288	-0.0352094	4.59028	-0.868129	0.386442	0.656512	-0.866088	NRP2
OID01313	0.0519086	2.88792	0.866304	0.387465	0.656717	0.864224	WNT9A
OID00329	-0.051084	9.52316	-0.865958	0.387661	0.656717	-0.863868	THY 1
OID00365	-0.040677	9.02869	-0.860575	0.390669	0.660877	-0.858405	TNFRSF21
OID00704	-0.104036	9.36019	-0.858576	0.391705	0.661694	-0.856529	XPNPEP2
OID01084	-0.0982859	3.79012	-0.852278	0.395159	0.666587	-0.850299	NPPC
OID00479	-0.0524018	10.021	-0.850406	0.39615	0.667318	-0.848516	OPG
OID00742	-0.0544336	6.29734	-0.848707	0.397168	0.668091	-0.84669	WIF-1
OID00362	-0.0834747	3.82303	-0.844033	0.399794	0.670937	-0.841989	NAAA
OID00315	-0.0724278	5.4979	-0.84368	0.399982	0.670937	-0.841654	SIGLEC1
OID00381	-0.0674052	6.9407	-0.838599	0.402761	0.67438	-0.8367	ADM
OID00986	0.117398	0.0955358	0.837947	0.403162	0.67438	0.835988	JUN
OID00948	-0.0366266	0.53956	-0.833468	0.405529	0.676964	-0.831787	DGKZ
OID00641	0.0678764	2.98328	0.833173	0.405839	0.676964	0.831239	COL1A1
OID01182	-0.158138	2.44892	-0.829591	0.407851	0.679372	-0.827682	SSC4D
OID01319	0.0596491	8.73896	0.826113	0.409835	0.680916	0.824183	VEGFD
OID00939	-0.119846	2.34965	-0.825453	0.410062	0.680916	-0.823784	ZBTB16
OID01321	-0.0602971	3.97627	-0.824886	0.410486	0.680916	-0.823039	IGSF3
OID01385	0.0808967	4.59592	0.823812	0.411147	0.68107	0.821876	IL17RB
OID05409	-0.0713452	0.360774	-0.821878	0.412209	0.681734	-0.820013	TPMT
OID00578	-0.0510825	3.41002	-0.820805	0.412777	0.681734	-0.819016	Gal-3
OID01367	-0.0740849	1.75276	-0.81916	0.413754	0.681734	-0.817305	LYPD1
OID00605	-0.217544	4.98187	-0.819018	0.413829	0.681734	-0.817175	CHIT1
OID01381	-0.0357576	1.09742	-0.81724	0.414948	0.68249	-0.815216	SEMA4C
OID05177	0.0938414	5.04013	0.816252	0.415429	0.68249	0.814378	PLA2G10
OID05213	-0.138016	4.6118	-0.813446	0.4169	0.68342	-0.811811	KIF1BP
OID00728	0.0504461	3.35336	0.812641	0.417508	0.68342	0.810753	AREG
OID00545	0.117576	7.76051	0.812006	0.417828	0.68342	0.810195	FGF-19
OID00393	-0.0755443	5.91477	-0.811235	0.41828	0.68342	-0.809408	IDUA
OID00976	-0.137963	5.67025	-0.810057	0.418857	0.683428	-0.808406	EIF4G1
OID01096	0.113402	2.6458	0.803966	0.422499	0.688432	0.802093	CRH
OID01077	-0.112673	5.0956	-0.798168	0.4257	0.688543	-0.796571	ERBB2IP
OID05451	-0.0310907	8.28675	-0.797033	0.426453	0.688543	-0.795275	TXNDC15
OID00713	-0.0441867	6.18865	-0.796384	0.42686	0.688543	-0.794576	FGF-BP1
OID00488	-0.0384204	8.598	-0.796074	0.427053	0.688543	-0.794245	TRAIL
OID00977	0.0338366	1.6696	0.794968	0.427834	0.688543	0.792904	CD28
OID01386	-0.0234437	0.0986562	-0.794016	0.428288	0.688543	-0.792125	GKN1
OID01216	-0.0456768	3.88613	-0.792899	0.428846	0.688543	-0.791169	CHL1
OID01207	-0.0368594	4.57574	-0.791659	0.429574	0.688543	-0.789921	METRNL
OID00300	-0.054046	4.55476	-0.791677	0.429613	0.688543	-0.789855	SCARB2
OID05407	0.117631	0.784048	0.791585	0.429644	0.688543	0.789801	IL17F
OID00492	0.0729965	1.41107	0.791201	0.429931	0.688543	0.789309	IL-2RB
OID01104	0.112516	1.56948	0.790843	0.430087	0.688543	0.789042	PSMA1
OID01436	-0.0266972	1.51585	-0.79038	0.430319	0.688543	-0.788646	BST1
OID00654	-0.100404	6.86635	-0.789847	0.430627	0.688543	-0.788119	CCL16
OID01393	-0.0712329	4.34014	-0.785404	0.433264	0.691383	-0.783618	OPTC
OID01114	0.0596684	5.36996	0.784824	0.433559	0.691383	0.783115	EGFL7
OID00332	-0.0542555	5.57044	-0.775262	0.439206	0.699454	-0.773535	CDH3
OID00407	-0.134995	7.68351	-0.769526	0.442586	0.7039	-0.767834	GIF
OID00452	-0.0539484	3.18292	-0.765108	0.44519	0.707102	-0.763458	THPO
OID01234	-0.093487	6.1001	-0.76066	0.447623	0.710023	-0.759384	GP1BA
OID01410	-0.0552334	3.03031	-0.759866	0.448313	0.710175	-0.758231	HAVCR2
OID01009	0.0467226	1.99847	0.757092	0.450001	0.711906	0.755414	AREG
OID01347	0.0769047	3.08295	0.755957	0.450684	0.712045	0.754275	PROK1
OID01214	0.172613	5.36882	0.754613	0.451479	0.71236	0.752952	NT-proBNP
OID01323	-0.0449506	1.19578	-0.751697	0.453155	0.713205	-0.750166	DDAH1
OID01362	-0.0719456	4.16536	-0.751658	0.453207	0.713205	-0.750078	LRRN1
OID00627	-0.0459448	5.2421	-0.74938	0.454523	0.713564	-0.747896	IL-1RT2
OID00291	0.048843	1.68301	0.749373	0.454628	0.713564	0.747721	GDNF
OID01448	-0.0650888	4.71501	-0.747783	0.455565	0.714096	-0.74617	VSIG4
OID00337	-0.0521265	5.4576	-0.746212	0.456526	0.714511	-0.744579	CD200
OID05161	0.131484	4.35039	0.744523	0.457495	0.714511	0.742978	CD33
OID01243	0.148549	8.95624	0.744118	0.45777	0.714511	0.742523	MBL2
OID00538	-0.141431	5.40895	-0.742986	0.458356	0.714511	-0.741557	SIRT2
OID01001	-0.0586262	4.69698	-0.742324	0.458816	0.714511	-0.740798	FAM3B
OID00388	-0.0678088	7.75693	-0.739479	0.460462	0.71562	-0.738087	SRC
OID01049	0.0453041	1.74752	0.739207	0.460726	0.71562	0.737653	BAMBI
OID00376	-0.0529096	4.95376	-0.736523	0.462424	0.716768	-0.734861	CD200R1
OID00660	-0.0783781	3.97465	-0.736041	0.462663	0.716768	-0.734469	MSLN
OID00457	-0.0547737	3.7328	-0.732801	0.464657	0.718275	-0.731201	ACE2
OID00632	-0.0973588	5.8407	-0.732363	0.464837	0.718275	-0.730905	CPB1
OID00729	0.0506279	10.5842	0.73138	0.465465	0.718317	0.729878	ESM-1
OID00586	-0.0497192	4.76994	-0.730075	0.46621	0.718541	-0.728659	CNTN1
OID00530	-0.0570263	9.36035	-0.729038	0.466953	0.718759	-0.727446	CCL23
OID00694	-0.0556718	9.39947	-0.726739	0.468328	0.719949	-0.725202	FASLG
OID00537	-0.0584336	0.574213	-0.72523	0.469212	0.720383	-0.723761	IL-20
OID00639	-0.0454004	10.9009	-0.723551	0.470242	0.72095	-0.722086	CD93
OID05203	-0.0487094	4.24484	-0.722741	0.470787	0.72095	-0.721199	PHOSPHO1
OID01377	-0.046478	2.25738	-0.717857	0.47378	0.724604	-0.716343	SORCS2
OID00353	-0.0738588	5.98617	-0.714489	0.47583	0.72681	-0.713026	MDGA1
OID00990	-0.132214	4.26549	-0.70601	0.481034	0.733822	-0.70464	MGMT
OID00679	-0.0272898	4.46286	-0.703545	0.482596	0.734708	-0.702134	PODXL
OID00506	-0.0597678	3.46472	-0.702441	0.483249	0.734708	-0.701087	TNFSF14
OID01346	0.0859424	0.642464	0.70089	0.484276	0.734708	0.699442	RGS8
OID00539	0.0605115	2.80855	0.700615	0.484514	0.734708	0.699061	CCL28
OID05143	-0.0963147	1.8443	-0.699736	0.484952	0.734708	-0.69836	ATP6V1F
OID00294	-0.0361907	5.04824	-0.699243	0.485301	0.734708	-0.697803	Siglec-9
OID01131	-0.023122	1.26384	-0.693768	0.48864	0.738642	-0.692474	S100P
OID01473	-0.0339433	2.88729	-0.692286	0.489441	0.738642	-0.691198	CD58
OID01343	-0.0387338	1.9949	-0.692005	0.489752	0.738642	-0.690704	PRDX6
OID05155	-0.0539019	4.60333	-0.689306	0.491498	0.74026	-0.687929	SCGB1A1
OID01389	0.04262	6.50546	0.688006	0.4923	0.74026	0.686655	PODXL2
OID01085	-0.124855	8.07464	-0.687303	0.492682	0.74026	-0.68605	BANK1
OID00958	-0.0949937	4.11829	-0.686204	0.49337	0.740364	-0.684959	DCTN1
OID00636	-0.0765624	2.73453	-0.681569	0.496404	0.742165	-0.680158	SCGB3A2
OID05128	-0.0796877	7.69866	-0.681293	0.496467	0.742165	-0.68006	EIF4B
OID00979	-0.0409919	1.11198	-0.680794	0.496872	0.742165	-0.67942	BIRC2
OID00584	-0.045318	5.87354	-0.679645	0.497584	0.742165	-0.678296	Notch 3
OID00321	-0.0486339	4.31167	-0.67879	0.498106	0.742165	-0.677473	RSPO1
OID01019	0.0534036	2.43116	0.678597	0.498293	0.742165	0.677178	IL12RB1
OID00700	-0.0703153	4.04802	-0.673453	0.501532	0.745906	-0.672081	CAIX
OID01067	-0.0571701	2.93194	-0.672611	0.502052	0.745906	-0.671264	PLIN1
OID00572	-0.0349519	7.61053	-0.671499	0.502686	0.745921	-0.67027	ALCAM
OID01058	-0.0590988	4.48017	-0.670379	0.503493	0.745982	-0.669004	ST3GAL1
OID01370	-0.0706008	2.37657	-0.669453	0.503974	0.745982	-0.66825	ATG4A
OID01027	-0.0452693	2.12696	-0.665581	0.506492	0.747722	-0.66431	BTN3A2
OID00595	0.0611562	5.9767	0.665289	0.50672	0.747722	0.663954	GDF-15
OID01003	-0.0901166	2.78763	-0.664644	0.507026	0.747722	-0.663476	ICA1
OID05480	0.0618043	2.08013	0.663791	0.507771	0.747899	0.662312	PSMD9
OID01112	-0.0388321	2.50288	-0.660817	0.509618	0.749194	-0.659432	PTK7
OID05188	-0.0476295	3.38909	-0.660095	0.510016	0.749194	-0.658812	KIRREL2
OID00603	-0.0559764	6.07476	-0.659303	0.510529	0.749194	-0.658014	RETN
OID00999	0.0506791	6.40203	0.656501	0.512316	0.750895	0.655235	STC1
OID05413	0.0475246	3.38969	0.651303	0.515638	0.753862	0.650083	CBLN4
OID01099	0.0976556	3.81684	0.651033	0.515871	0.753862	0.649724	PTN
OID00615	0.0439516	6.16405	0.650358	0.516322	0.753862	0.649025	FAS
OID00730	-0.0496717	4.10515	-0.648458	0.517518	0.753862	-0.647177	CD207
OID00681	-0.0316291	4.13288	-0.647446	0.518153	0.753862	-0.646195	IGF1R
OID01103	-0.0653129	2.97499	-0.647143	0.518271	0.753862	-0.646013	FGR
OID01213	-0.0312758	9.00823	-0.646469	0.518753	0.753862	-0.645269	DNER
OID00624	-0.0849419	6.11892	-0.644061	0.520305	0.7552	-0.642875	CPA1
OID00966	0.0683922	1.68762	0.640682	0.522557	0.757549	0.639409	NTF4
OID00717	-0.0703597	4.39992	-0.639368	0.523321	0.757739	-0.638234	VIM
OID00524	0.0773293	0.862138	0.63337	0.527245	0.760598	0.632217	IL-24
OID01151	0.0815742	7.55524	0.633043	0.527455	0.760598	0.631895	APLP1
OID00354	-0.0732258	3.70743	-0.632639	0.527769	0.760598	-0.631416	IL-5R-alpha
OID01280	-0.0198659	1.13979	-0.632409	0.52784	0.760598	-0.631307	REG3A
OID05146	-0.0444231	1.29827	-0.627961	0.530702	0.763803	-0.626934	FKBP7
OID00592	0.0988379	5.53731	0.623979	0.533423	0.766343	0.62279	CCL24
OID05162	-0.0408172	9.30845	-0.62344	0.533749	0.766343	-0.622294	ADAM15
OID00431	-0.0184427	8.58872	-0.62036	0.535743	0.766612	-0.619263	PRELP
OID01445	-0.0397803	6.39556	-0.619889	0.536098	0.766612	-0.618724	CD97
OID01493	-0.0353986	8.94035	-0.619339	0.536494	0.766612	-0.618123	PGF
OID00989	-0.0691758	0.932561	-0.619201	0.5365	0.766612	-0.618114	PRKCQ
OID00500	-0.0378947	9.67005	-0.611935	0.541322	0.772404	-0.610815	SCF
OID01015	-0.0526691	4.06099	-0.610466	0.542311	0.772404	-0.609323	LAMP3
OID00553	0.0655917	6.7137	0.609689	0.542851	0.772404	0.608508	TNFRSF9
OID05156	-0.0371061	1.73995	-0.608274	0.543747	0.772404	-0.607156	CTF1
OID00594	-0.0560199	6.95648	-0.607984	0.543959	0.772404	-0.606838	TNFRSF10C
OID01150	-0.0304449	2.98628	-0.607265	0.544429	0.772404	-0.60613	ANGPTL1
OID00587	-0.0381038	4.68197	-0.604485	0.546278	0.77411	-0.603347	CDH5
OID00536	-0.0789364	8.31069	-0.599208	0.549736	0.778088	-0.598156	4E-BP1
OID05404	-0.0732686	4.41689	-0.598072	0.5505	0.778249	-0.597011	CGB3
OID00507	-0.0510561	3.24892	-0.592163	0.55449	0.782964	-0.591045	FGF-23
OID00519	0.027701	1.27223	0.590697	0.555453	0.783399	0.589608	Beta-NGF
OID00325	-0.0401154	6.19741	-0.589621	0.556166	0.78348	-0.588546	BCAN
OID01462	-0.0459666	5.43882	-0.587665	0.557474	0.784399	-0.586598	COLEC12
OID00620	0.0400847	5.50232	0.586354	0.558324	0.784671	0.585333	U-PAR
OID01223	0.0683205	6.52171	0.580082	0.56263	0.789796	0.578939	CA1
OID00972	-0.0375724	1.97026	-0.575457	0.565648	0.793101	-0.574473	EGLN1
OID00426	-0.0737166	7.00225	-0.572684	0.567558	0.793608	-0.571651	KIM1
OID00477	-0.0360189	6.75022	-0.572205	0.567858	0.793608	-0.571209	CD244
OID00563	-0.0392931	4.84281	-0.572002	0.568001	0.793608	-0.570999	TNFRSF14
OID05024	-0.014904	1.5592	-0.569849	0.569429	0.794196	-0.568893	MAPT
OID05165	-0.0181167	0.837411	-0.567717	0.570911	0.794196	-0.566711	GBP2
OID01272	-0.0272337	-0.961512	-0.567405	0.571082	0.794196	-0.566458	PRCP
OID01059	-0.0594037	0.787701	-0.567133	0.571289	0.794196	-0.566155	FES
OID00493	0.0338453	-0.755004	0.566706	0.571742	0.794196	0.565488	IL-1 alpha
OID00593	0.0586927	5.78852	0.5645	0.573163	0.794625	0.563399	TR
OID00559	-0.140218	1.73331	-0.564088	0.573379	0.794625	-0.563082	IL5
OID01057	-0.0373445	1.33543	-0.561995	0.574816	0.795694	-0.560973	SIRT5
OID00465	0.0238997	10.2598	0.560304	0.575806	0.796143	0.559522	HSP 27
OID01017	0.0442892	1.88155	0.558852	0.576918	0.79676	0.557892	CLEC6A
OID05138	-0.0763799	5.99006	-0.55621	0.578757	0.798378	-0.555201	CDH17
OID05198	-0.0588863	3.03284	-0.554736	0.579734	0.798804	-0.553773	CARHSP1
OID00644	-0.0574068	7.78294	-0.550843	0.582368	0.800561	-0.549928	MMP-3
OID01482	0.0507	3.67838	0.550118	0.582941	0.800561	0.549094	OMD
OID00299	-0.0314843	3.15985	-0.550027	0.583017	0.800561	-0.548982	EFNA4
OID01314	-0.0422842	5.20204	-0.546078	0.585668	0.802723	-0.545124	PCDH17
OID00956	-0.0267059	1.74339	-0.545737	0.585934	0.802723	-0.544737	DPP10
OID01400	-0.039257	2.20403	-0.543269	0.587587	0.803597	-0.542337	CTSF
OID01091	-0.0292849	1.10714	-0.542723	0.587916	0.803597	-0.541858	ITGB1BP1
OID00975	0.0298734	0.9841	0.54123	0.589005	0.804167	0.540278	EIF5A
OID00658	-0.0460251	5.14223	-0.539986	0.589903	0.804475	-0.538976	KLK13
OID00952	-0.0420789	3.01528	-0.524869	0.600272	0.817683	-0.524009	PRDX1
OID01475	0.0421287	4.1589	0.521966	0.602297	0.81871	0.5211	NOV
OID01461	0.0362755	4.72012	0.521942	0.602395	0.81871	0.520959	SEMA7A
OID05462	-0.0678514	0.803212	-0.520473	0.603334	0.819056	-0.519612	VPS37A
OID00733	0.0543878	7.86694	0.519251	0.604205	0.819308	0.518362	CXCL13
OID01417	-0.0379595	4.764	-0.517002	0.605766	0.820494	-0.516127	PDGFRB
OID00610	0.0976604	6.12544	0.514543	0.607504	0.821138	0.513639	Ep-CAM
OID01156	-0.0291458	2.06612	-0.514323	0.607614	0.821138	-0.513482	ALDH1A1
OID01173	0.0439358	0.912805	0.512826	0.608679	0.821649	0.511959	NQO2
OID01188	-0.0698888	6.19628	-0.506525	0.613104	0.824102	-0.505648	GAL
OID01100	-0.052686	3.40445	-0.503858	0.614974	0.824102	-0.502987	SERPINA9
OID01283	-0.0344793	1.44805	-0.503683	0.615068	0.824102	-0.502853	PLA2G7
OID05425	-0.0415559	3.37639	-0.502626	0.615843	0.824102	-0.501751	JCHAIN
OID00983	-0.0905835	5.65711	-0.502203	0.616065	0.824102	-0.501436	SH2B3
OID01433	0.0709992	5.76935	0.502032	0.61627	0.824102	0.501143	FUCA1
OID01360	-0.0860884	4.25831	-0.500453	0.617284	0.824102	-0.499703	METAP1D
OID05166	-0.0216312	4.73486	-0.500175	0.617534	0.824102	-0.499348	FGFR2
OID00936	-0.0752789	5.12451	-0.499445	0.617998	0.824102	-0.49869	PPP1R9B
OID00521	-0.0544291	4.3402	-0.499462	0.618049	0.824102	-0.498617	TRANCE
OID00597	0.0421821	2.60693	0.498132	0.618964	0.824102	0.497319	AZU1
OID01405	0.0295756	3.37122	0.496849	0.619902	0.824102	0.495989	ACAN
OID00516	-0.0524136	2.1042	-0.49669	0.620091	0.824102	-0.495722	IL-22 RA1
OID01095	-0.0619358	5.67845	-0.496473	0.620143	0.824102	-0.495647	CALCA
OID01125	0.0251921	2.21857	0.494501	0.621538	0.825039	0.493671	CTSO
OID01476	-0.0298531	4.60576	-0.491457	0.623665	0.826944	-0.490662	CNTN4
OID00541	0.0525977	2.44998	0.486758	0.626997	0.830441	0.485958	EN-RAGE
OID00387	0.024567	2.21337	0.484432	0.628652	0.830549	0.483625	IL-4RA
OID00701	-0.0244924	11.1042	-0.482108	0.630296	0.830549	-0.481311	MIA
OID00649	0.0344802	6.88552	0.481954	0.630421	0.830549	0.481134	TNF-R1
OID05467	0.0414579	5.77091	0.481359	0.630849	0.830549	0.480532	HSPB6
OID05217	-0.029014	1.46173	-0.480258	0.631586	0.830549	-0.479496	ING1
OID00738	0.150274	7.67114	0.479787	0.631937	0.830549	0.479002	FR-gamma
OID00295	-0.0229383	5.94415	-0.479793	0.631965	0.830549	-0.478964	CLM-6
OID00698	-0.0217994	4.74734	-0.478825	0.632634	0.830549	-0.478023	SEZ6L
OID00485	0.0505751	1.28436	0.474907	0.635474	0.831094	0.474036	IL-17A
OID00645	-0.0326399	11.3823	-0.474511	0.635725	0.831094	-0.473684	RARRES2
OID05402	-0.089399	5.62893	-0.474182	0.635938	0.831094	-0.473385	ALPP
OID00706	-0.0307244	8.11562	-0.473882	0.636122	0.831094	-0.473128	HGF
OID00358	-0.020511	6.43748	-0.47188	0.637547	0.831094	-0.471132	DDR1
OID00309	-0.0387452	5.79933	-0.471739	0.637665	0.831094	-0.470967	SMPD1
OID05187	-0.0370176	3.18854	-0.471147	0.638048	0.831094	-0.47043	PSME1
OID01257	0.0302575	4.79138	0.470289	0.638703	0.831094	0.469513	VCAM1
OID00954	-0.0605779	1.36313	-0.4694	0.639303	0.831094	-0.468673	FGF2
OID00667	-0.0254234	6.67786	-0.465959	0.641818	0.832606	-0.465158	CD48
OID01018	0.0388151	1.90056	0.465498	0.642122	0.832606	0.464733	DDX58
OID05454	-0.0460008	1.79891	-0.46431	0.642957	0.832606	-0.463568	PTP4A1
OID00317	-0.036257	4.42392	-0.463249	0.643767	0.832606	-0.462438	ADAM 22
OID00739	0.0507614	1.99583	0.462778	0.64405	0.832606	0.462044	CEACAM5
OID00664	-0.0380984	7.30805	-0.461975	0.644643	0.832606	-0.461217	SYND1
OID00984	-0.0339022	1.54032	-0.459686	0.646297	0.833842	-0.458912	FCRL3
OID01237	-0.0219076	1.67392	-0.45594	0.648977	0.836397	-0.455184	UMOD
OID01217	-0.0161084	0.299371	-0.452492	0.651439	0.838244	-0.451764	NRP1
OID05441	-0.0575946	4.87405	-0.452012	0.651812	0.838244	-0.451247	AFP
OID00579	-0.0274946	5.66453	-0.447402	0.65512	0.841042	-0.446661	GRN
OID00334	0.0561974	6.39619	0.447025	0.655394	0.841042	0.446281	GM-CSF-R-alpha
OID05477	0.0687104	2.5646	0.441122	0.65966	0.845609	0.440383	CDHR2
OID05211	-0.0200691	2.47806	-0.438218	0.661767	0.847402	-0.437474	IL3RA
OID01334	0.0250792	4.65325	0.436659	0.662859	0.847689	0.435969	TACSTD2
OID05419	-0.050444	2.71127	-0.435571	0.663672	0.847689	-0.434849	S100A16
OID01411	-0.0355054	4.52489	-0.432903	0.665598	0.847689	-0.432198	DSC2
OID00566	0.0377966	4.22757	0.432321	0.666015	0.847689	0.431623	IL-17RA
OID00400	0.0328189	4.79415	0.431977	0.666254	0.847689	0.431294	IL1RL2
OID01089	0.0216299	2.74599	0.431048	0.666972	0.847689	0.430307	ENTPD6
OID01082	-0.0317926	2.06712	-0.430972	0.667014	0.847689	-0.43025	PON2
OID00468	0.0264215	7.836	0.42953	0.668043	0.847689	0.428835	VEGFD
OID01317	-0.031017	4.70048	-0.426767	0.670057	0.847689	-0.426069	SIGLEC6
OID00458	0.0275296	3.2877	0.426232	0.670437	0.847689	0.425549	PD-L2
OID00687	0.0222875	3.15307	0.425777	0.670788	0.847689	0.425067	TGF-alpha
OID00402	-0.0292372	5.94187	-0.425243	0.671173	0.847689	-0.424538	IL-27
OID01430	-0.0335336	4.00452	-0.425189	0.671205	0.847689	-0.424495	SIRPB1
OID00327	-0.053141	3.17128	-0.423108	0.672719	0.848191	-0.422419	NEP
OID00403	-0.0203935	2.84347	-0.422652	0.673021	0.848191	-0.422006	IL-17D
OID01143	-0.0356866	3.56629	-0.419921	0.675029	0.849472	-0.419256	CDHR5
OID01492	0.035729	3.42181	0.417534	0.676766	0.849472	0.41688	FUT3/FUT5
OID05427	0.0260665	5.20957	0.417495	0.676808	0.849472	0.416823	C1QA
OID05179	-0.0416975	1.69191	-0.41739	0.676879	0.849472	-0.416726	UBE2F
OID01106	-0.035485	0.523059	-0.414238	0.679206	0.850153	-0.413546	STXBP3
OID01429	-0.0207368	2.75458	-0.41359	0.679636	0.850153	-0.412959	BCAM
OID00430	-0.0139666	7.89651	-0.413108	0.680031	0.850153	-0.412421	AMBP
OID01322	0.0196011	2.55229	0.412798	0.680264	0.850153	0.412102	ENTPD6
OID00638	-0.0256979	7.97056	-0.408755	0.683206	0.851552	-0.408092	IGFBP-7
OID00947	-0.0524472	2.79625	-0.407801	0.683906	0.851552	-0.40714	IL6
OID01394	-0.0420289	2.01477	-0.407409	0.684192	0.851552	-0.40675	DKKL1
OID01075	-0.0546311	8.90711	-0.407345	0.684232	0.851552	-0.406695	KIM1
OID01326	0.0780121	0.303125	0.400031	0.689605	0.85668	0.399391	TCL1B
OID05175	-0.0250715	2.82972	-0.399473	0.690007	0.85668	-0.398846	FCAR
OID01479	-0.0377168	2.22902	-0.398807	0.690501	0.85668	-0.398175	ARSA
OID01157	-0.0344999	2.97714	-0.397109	0.69177	0.857365	-0.396454	CD79B
OID01226	-0.0377397	6.5055	-0.39544	0.692922	0.857903	-0.394893	ANG
OID00599	0.0190097	2.33201	0.391604	0.695804	0.86058	0.390991	SPON1
OID00446	0.0312284	9.95657	0.387702	0.69868	0.863245	0.387103	LPL
OID00551	0.0408193	6.32385	0.38658	0.699541	0.863417	0.38594	CCL25
OID00333	-0.0275379	7.11092	-0.385468	0.700353	0.863514	-0.384844	GFR-alpha-1
OID00719	-0.0518696	4.69841	-0.384472	0.701063	0.863514	-0.383885	CRNN
OID01109	-0.0891217	2.75617	-0.380862	0.703708	0.865879	-0.380321	WAS
OID00725	-0.0261672	6.01546	-0.377739	0.706056	0.867876	-0.377158	CXL17
OID01000	-0.066492	0.445199	-0.376328	0.707104	0.868272	-0.375748	ARNT
OID01006	0.0345997	3.11404	0.373793	0.708996	0.869242	0.373205	FCRL6
OID01008	-0.0195945	2.18669	-0.373304	0.709348	0.869242	-0.372732	CXCL12
OID01137	-0.0182876	0.804795	-0.365444	0.715174	0.875484	-0.364916	GLRX
OID05135	-0.0210693	5.21067	-0.363566	0.716612	0.876347	-0.362991	SMOC1
OID01016	-0.034103	3.51427	-0.360375	0.71899	0.87702	-0.359809	CLEC7A
OID00961	-0.019185	1.06481	-0.359873	0.719351	0.87702	-0.359326	GALNT3
OID01268	-0.0379075	4.94277	-0.359877	0.719362	0.87702	-0.359312	THBS4
OID05406	-0.0308041	1.25087	-0.356278	0.722037	0.879385	-0.355738	NAMPT
OID01134	-0.0190306	1.21714	-0.352436	0.724918	0.881932	-0.351894	ANGPTL7
OID00732	-0.0199858	8.75078	-0.350747	0.726164	0.881932	-0.350232	WFDC2
OID05417	-0.00967792	1.63647	-0.350531	0.72634	0.881932	-0.349998	HEXA
OID00425	-0.0234203	6.1258	-0.349008	0.727462	0.882398	-0.348503	MERTK
OID00992	-0.026589	1.51401	-0.346821	0.729117	0.88351	-0.3463	CXADR
OID00531	-0.0284735	4.26964	-0.345561	0.730082	0.883783	-0.345017	CD5
OID00985	0.0200695	5.01385	0.344369	0.730961	0.883814	0.343847	CKAP4
OID01384	-0.0177476	1.95567	-0.343342	0.731733	0.883814	-0.342821	PREB
OID00508	-0.033482	0.799791	-0.342576	0.732324	0.883814	-0.342035	IL-10RA
OID01341	0.0287994	2.89079	0.339497	0.734615	0.885685	0.338993	OMG
OID00556	-0.0635938	6.02006	-0.336206	0.737097	0.886095	-0.3357	CCL20
OID00427	0.0114325	5.76448	0.334596	0.738314	0.886095	0.334086	THBS2
OID00969	0.0182943	1.24045	0.334129	0.7387	0.886095	0.333576	HNMT
OID00598	0.0356303	6.26182	0.333406	0.739209	0.886095	0.332901	DLK-1
OID05174	-0.0109761	1.61345	-0.333189	0.739368	0.886095	-0.332691	IFI30
OID00666	-0.0450307	3.26362	-0.330773	0.741199	0.886095	-0.330266	IL6
OID00623	0.0276845	7.28664	0.330743	0.741243	0.886095	0.330207	PGLYRP1
OID05208	0.060225	2.36735	0.328571	0.742859	0.886095	0.32807	RNF31
OID00640	0.0212624	6.23444	0.327473	0.743689	0.886095	0.326973	IL-18BP
OID01460	-0.0198154	3.11937	-0.326307	0.744578	0.886095	-0.325797	LGMN
OID00474	-0.0387218	1.82268	-0.325907	0.744886	0.886095	-0.325389	MCP-3
OID01450	0.0422139	4.87417	0.32514	0.745453	0.886095	0.324641	CGA
OID00370	0.0282408	5.28577	0.324209	0.746162	0.886095	0.323704	EDA2R
OID00377	-0.0121252	9.07155	-0.323448	0.746717	0.886095	-0.322971	Nr-CAM
OID01118	-0.0397982	0.805272	-0.323341	0.746819	0.886095	-0.322837	FOSB
OID01026	-0.0183093	2.20896	-0.323038	0.747027	0.886095	-0.322563	ITGB6
OID05163	-0.0221111	2.83786	-0.32204	0.747801	0.886095	-0.32154	NDRG1
OID05444	-0.0498431	0.902506	-0.320307	0.749119	0.886095	-0.319801	CNPY2
OID00316	-0.0248243	7.06849	-0.317802	0.751008	0.886095	-0.317311	CNTN5
OID01455	-0.0162333	4.48714	-0.317276	0.751316	0.886095	-0.316905	ITGA5
OID00369	-0.0289031	4.25009	-0.31681	0.75177	0.886095	-0.316306	Dkk-4
OID01126	-0.037091	4.94734	-0.316706	0.751843	0.886095	-0.31621	FCRL1
OID00941	-0.0314294	3.6134	-0.31622	0.752198	0.886095	-0.315743	TPSAB1
OID00562	-0.0133479	10.2654	-0.314646	0.753403	0.886095	-0.314156	CSF-1
OID01097	-0.0159551	0.625115	-0.314523	0.753477	0.886095	-0.314058	METAP1
OID00959	-0.030795	0.929607	-0.31315	0.754494	0.886419	-0.312719	ITGA6
OID00569	0.0176136	5.68274	0.311867	0.755503	0.886733	0.311392	EPHB4
OID00601	-0.0169068	5.51956	-0.309386	0.757352	0.888032	-0.30896	CXCL16
OID00548	-0.0249815	0.66811	-0.304536	0.761076	0.890976	-0.304068	NRTN
OID01093	0.0124608	2.60088	0.304161	0.761365	0.890976	0.303689	RARRES1
OID05490	-0.0297328	0.427989	-0.303191	0.762097	0.890976	-0.302728	TPT1
OID01355	0.0187424	2.55942	0.301529	0.763362	0.891583	0.301068	ZBTB17
OID01451	-0.0213876	5.62404	-0.29851	0.765658	0.893015	-0.298059	CLEC14A
OID00651	-0.040449	5.73076	-0.297959	0.766081	0.893015	-0.297504	vWF
OID00360	-0.0106385	6.41034	-0.296743	0.767	0.893215	-0.296301	CTSS
OID01012	0.0376972	1.20319	0.294408	0.768773	0.89441	0.29398	PADI2
OID00313	-0.0182521	4.17941	-0.291982	0.770651	0.894823	-0.291524	EPHB6
OID01288	-0.0206696	1.70114	-0.291684	0.770839	0.894823	-0.291277	LTBP2
OID00967	-0.0399795	4.20913	-0.291006	0.771373	0.894823	-0.290579	KRT19
OID00963	-0.0346359	3.42368	-0.286296	0.77494	0.898089	-0.285919	TRAF2
OID05414	-0.0368228	2.0482	-0.28397	0.776742	0.898727	-0.283568	ACAA1
OID05420	-0.0443148	3.7282	-0.28366	0.776993	0.898727	-0.28324	PSPN
OID00364	-0.028545	2.72362	-0.281094	0.778971	0.900144	-0.280661	PLXNB1
OID00968	0.0248117	2.98406	0.279082	0.780473	0.90101	0.278702	ITM2A
OID05167	-0.00839898	2.35213	-0.277257	0.781942	0.901425	-0.27679	NXPH1
OID01442	0.0602156	3.58909	0.275751	0.783047	0.901425	0.27535	CD177
OID00390	-0.0394012	2.98365	-0.275341	0.78337	0.901425	-0.274929	IL6
OID01020	-0.0399155	2.85793	-0.274681	0.783848	0.901425	-0.274309	TANK
OID01306	0.0194677	3.4615	0.269982	0.787474	0.902325	0.269592	ANGPTL3
OID05207	-0.0299371	4.62587	-0.268953	0.788255	0.902325	-0.268577	HMOX2
OID05193	0.0228313	3.29809	0.268831	0.788377	0.902325	0.268418	PTS
OID00616	-0.0263389	7.99374	-0.268415	0.78868	0.902325	-0.268025	MB
OID00973	-0.0174958	1.26853	-0.268235	0.788818	0.902325	-0.267845	NFATC3
OID00441	-0.0222965	10.3138	-0.265988	0.790557	0.902325	-0.265587	MMP7
OID01014	0.013743	1.67295	0.265821	0.790685	0.902325	0.265421	MASP1
OID01144	-0.0237116	6.57624	-0.265674	0.790785	0.902325	-0.265292	CCDC80
OID00412	-0.0197204	13.4636	-0.264135	0.791983	0.902325	-0.263737	RAGE
OID00490	-0.0344899	7.66528	-0.263859	0.792175	0.902325	-0.263487	CXCL9
OID00670	0.0117548	5.88553	0.261611	0.793916	0.90268	0.261229	IFN-gamma-R1
OID00737	-0.0189267	5.3039	-0.261511	0.793996	0.90268	-0.261125	RSPO3
OID01263	-0.0260617	3.07564	-0.26005	0.7951	0.903076	-0.259694	CES1
OID01388	-0.0225854	0.391451	-0.257451	0.797093	0.904481	-0.257112	LYAR
OID00451	-0.0337644	9.11613	-0.254357	0.7995	0.906353	-0.253994	FABP2
OID01458	-0.0139572	5.06965	-0.25299	0.800548	0.906681	-0.252638	CD99L2
OID01308	-0.0397305	1.715	-0.25081	0.802221	0.907453	-0.250474	GSAP
OID00937	-0.0115769	0.645007	-0.249445	0.803282	0.907453	-0.249102	GLB1
OID01081	-0.0344282	1.68664	-0.249007	0.80367	0.907453	-0.2486	BTC
OID00489	0.0247539	1.32764	0.24758	0.804746	0.907453	0.247209	IL-20RA
OID05159	0.0240405	1.05954	0.247239	0.805023	0.907453	0.246852	HSP90B1
OID01178	0.0161104	1.37911	0.245355	0.806426	0.908179	0.245039	DPP7
OID00554	-0.0193617	2.44215	-0.243278	0.80805	0.909151	-0.242943	NT-3
OID01383	-0.00914026	0.974338	-0.24141	0.809517	0.909946	-0.241049	SLITRK6
OID00608	-0.0306191	3.09746	-0.240271	0.810392	0.910074	-0.23992	PSP-D
OID05205	0.0114827	1.80512	0.234232	0.815088	0.914489	0.233867	TNFRSF13C
OID00345	0.0162378	6.18888	0.229691	0.818589	0.917557	0.22936	TNFRSF12A
OID00499	0.0197293	5.26266	0.227434	0.82034	0.918658	0.227107	CD6
OID00522	0.0144398	8.61884	0.225995	0.821439	0.919028	0.225694	HGF
OID00611	-0.0124888	5.02313	-0.2238	0.823175	0.92011	-0.223463	AP-N
OID00583	-0.0130133	4.2666	-0.220066	0.826059	0.922098	-0.219758	LTBR
OID00971	0.0158748	3.50668	0.219159	0.826776	0.922098	0.218838	MILR1
OID00647	0.0159586	2.88664	0.218509	0.827267	0.922098	0.218209	KLK6
OID00949	-0.0196928	3.30094	-0.216226	0.829056	0.923231	-0.215913	CLEC4C
OID01168	0.0185939	4.31033	0.213574	0.831127	0.924276	0.213257	CLUL1
OID01024	-0.0339551	1.33444	-0.212791	0.831725	0.924276	-0.21249	IL5
OID00335	-0.00979548	2.81069	-0.210275	0.833694	0.924276	-0.209966	Beta-NGF
OID00678	0.0143828	4.96992	0.20992	0.833952	0.924276	0.209636	LYPD3
OID05492	-0.0497025	6.92961	-0.209204	0.834526	0.924276	-0.208901	GPA33
OID01196	0.0326769	4.05298	0.209064	0.834631	0.924276	0.208766	TSHB
OID00491	-0.019195	6.28827	-0.204492	0.838199	0.926858	-0.204197	CST5
OID00523	-0.0226493	6.36667	-0.203219	0.839194	0.926858	-0.202924	IL-12B
OID00352	0.024446	4.93739	0.203054	0.839324	0.926858	0.202758	FcRL2
OID01330	-0.0171044	6.31511	-0.202101	0.840062	0.926858	-0.201814	COL4A1
OID01072	0.0087337	1.40466	0.196023	0.84486	0.931293	0.195681	PDP1
OID05422	0.0103082	6.78705	0.194341	0.846108	0.931809	0.194087	MANSC1
OID01108	-0.0163989	4.776	-0.193318	0.846922	0.931848	-0.193047	CNTN2
OID00600	-0.0148214	3.27644	-0.185548	0.852992	0.936455	-0.185302	MPO
OID05134	-0.0206641	5.93058	-0.184437	0.853875	0.936455	-0.184176	CDH15
OID00740	0.0090486	8.05462	0.18431	0.85398	0.936455	0.184043	VEGFR-3
OID01066	0.0112064	3.90517	0.183983	0.854242	0.936455	0.183709	CA12
OID01416	0.014358	4.61124	0.181422	0.856238	0.937427	0.181165	CLEC11A
OID05426	-0.00463455	0.475076	-0.180829	0.856695	0.937427	-0.180583	RAB6A
OID00304	0.0174152	4.84997	0.179637	0.857638	0.9376	0.179382	CRTAM
OID01258	-0.0162656	5.5443	-0.17581	0.860642	0.940026	-0.175557	CR2
OID00707	0.0125218	4.36559	0.173688	0.86232	0.940856	0.173422	ADAM 8
OID01098	0.00906054	1.12701	0.172672	0.863127	0.940856	0.172394	PDCD1
OID01064	0.00601916	1.58706	0.171822	0.863762	0.940856	0.171587	EDIL3
OID01353	0.0088116	4.67192	0.170345	0.864929	0.94127	0.170103	GALNT2
OID00525	-0.0326834	1.1971	-0.169295	0.865749	0.941306	-0.16906	IL13
OID01209	-0.010702	2.64275	-0.164714	0.869363	0.944376	-0.164468	ROR1
OID00582	-0.00947385	8.12876	-0.162992	0.870709	0.944468	-0.162759	PLC
OID01382	0.0119077	4.51058	0.162276	0.871264	0.944468	0.162054	SLITRK2
OID00421	0.0121858	3.31537	0.161579	0.871816	0.944468	0.161352	PAPPA
OID00614	-0.00986571	4.10447	-0.159582	0.87339	0.944487	-0.159354	MMP-2
OID01392	-0.0065571	2.16106	-0.159559	0.873413	0.944487	-0.159325	MRC2
OID00628	0.0125839	3.787	0.157685	0.874885	0.945223	0.157457	SHPS-1
OID00513	-0.0227804	8.98982	-0.154582	0.877328	0.946234	-0.154357	CCL19
OID01047	-0.0101864	3.41769	-0.154387	0.877472	0.946234	-0.154175	DPP6
OID00436	0.0123137	3.94875	0.153198	0.878418	0.946234	0.152975	CEACAM8
OID00629	0.015086	7.07902	0.150573	0.880482	0.946234	0.150358	CCL15
OID00573	-0.0134736	5.41878	-0.150528	0.880513	0.946234	-0.150318	TFF3
OID01351	0.0127106	0.322248	0.150471	0.880567	0.946234	0.150251	SULT2A1
OID01130	-0.0141801	4.5185	-0.143376	0.886153	0.950439	-0.143174	TFF2
OID00546	0.0285594	0.60648	0.142785	0.886616	0.950439	0.142588	IL4
OID00988	-0.012479	2.26399	-0.142473	0.886864	0.950439	-0.142273	CLEC4D
OID00710	-0.00816204	9.93743	-0.141056	0.887985	0.950719	-0.140854	DLL1
OID00342	0.00833005	6.63238	0.140126	0.888715	0.950719	0.13993	SCARF2
OID05144	-0.0111127	7.87549	-0.139114	0.889518	0.950727	-0.138914	RBKS
OID01375	0.00911268	4.05777	0.13776	0.890585	0.951017	0.137564	SIGLEC10
OID01440	0.00906369	4.41365	0.135022	0.892738	0.952074	0.134841	WFIKKN2
OID00953	-0.0155068	0.689169	-0.134475	0.893167	0.952074	-0.134298	PRDX3
OID01054	0.0286972	2.52801	0.133098	0.89427	0.952401	0.132903	TNNI3
OID00355	-0.00701654	5.15505	-0.127451	0.898728	0.956244	-0.127268	PDGF-R-alpha
OID01078	0.0210745	0.311098	0.126496	0.899477	0.956244	0.126322	RASA1
OID01062	0.0117602	2.10326	0.125294	0.900425	0.956402	0.125125	RCOR1
OID00567	-0.00885626	6.07005	-0.117198	0.90683	0.961099	-0.117038	TNF-R2
OID01364	0.00351531	4.16356	0.116524	0.907375	0.961099	0.11635	APBB1IP
OID05449	0.0108539	2.57167	0.114885	0.90866	0.961099	0.11473	SCGN
OID05484	0.00732813	3.08225	0.114191	0.909206	0.961099	0.11404	UBAC1
OID01486	0.0142224	5.5043	0.114144	0.909252	0.961099	0.113982	FCER2
OID00703	0.00858288	9.50001	0.112795	0.910318	0.961099	0.112637	CD27
OID00549	-0.0112728	8.98855	-0.112595	0.910472	0.961099	-0.112443	MCP-2
OID01315	-0.0343667	1.77946	-0.11029	0.9123	0.962179	-0.110138	CRX
OID00669	0.00686418	5.86735	0.104749	0.91669	0.964803	0.104604	LY9
OID00749	-0.0033828	7.76589	-0.103294	0.917841	0.964803	-0.103153	GPNMB
OID00132	-0.00809411	5.82934	-0.103222	0.917902	0.964803	-0.103077	MEPE
OID01358	-0.00716504	4.21698	-0.102209	0.918701	0.964803	-0.10207	MOG
OID00514	0.0041335	1.06626	0.102052	0.918822	0.964803	0.101918	IL-15RA
OID01414	0.00756553	2.96038	0.0988799	0.92134	0.965953	0.0987455	INHBC
OID00455	0.0196672	2.19517	0.0986432	0.921533	0.965953	0.0985035	BNP
OID00399	-0.00559089	5.53471	-0.0966837	0.923083	0.966732	-0.0965508	TF
OID00736	-0.00929396	3.93981	-0.0954321	0.924079	0.966928	-0.0952972	CD70
OID01253	-0.00876745	2.69391	-0.0941922	0.925062	0.967072	-0.0940591	IL7R
OID01045	0.0126082	2.84752	0.0932145	0.925834	0.967072	0.0930877	AGR2
OID01456	0.00563424	5.90512	0.0890583	0.929127	0.969214	0.0889429	PEAR1
OID01419	0.00921101	3.00286	0.0885941	0.929505	0.969214	0.0884675	FCRL5
OID00718	-0.00631169	4.76153	-0.0854205	0.932023	0.970079	-0.0853	TNFRSF19
OID01401	-0.00482978	4.92045	-0.0852626	0.932144	0.970079	-0.0851476	MATN2
OID01395	-0.0163572	1.38656	-0.0832628	0.933735	0.970079	-0.0831464	KLK12
OID05408	0.0111939	3.06754	0.0820029	0.934735	0.970079	0.0818886	VMO1
OID01338	0.00919752	6.90307	0.0818246	0.934878	0.970079	0.0817095	CRISP2
OID01101	-0.00453793	1.7787	-0.0813441	0.935264	0.970079	-0.0812237	ATP6AP2
OID01079	0.00698828	1.25479	0.0800339	0.936298	0.970079	0.0799242	MAEA
OID00480	-0.00543275	7.09166	-0.0793628	0.936824	0.970079	-0.0792628	LAP TGF-beta-1
OID00363	0.00554678	3.90499	0.0741429	0.940979	0.973419	0.0740389	N2DL-2
OID01422	0.00624673	4.09552	0.0730637	0.941832	0.973419	0.0729676	CD300LG
OID01040	-0.00901415	2.09216	-0.0713061	0.94323	0.973419	-0.0712102	ADGRG1
OID01194	0.00459951	4.31918	0.071214	0.943305	0.973419	0.0711171	VCAN
OID00980	0.00479097	3.25998	0.0691859	0.944918	0.973568	0.0690896	HSD11B1
OID00518	0.00502965	6.57874	0.0689863	0.945078	0.973568	0.0688894	PD-L1
OID00470	-0.013779	5.01525	-0.0667531	0.946856	0.974561	-0.0666553	HAOX1
OID01301	-0.00474754	4.39163	-0.0638147	0.949182	0.976115	-0.0637341	C1QTNF1
OID00398	-0.00260988	7.35954	-0.0618425	0.950753	0.976734	-0.0617608	TIE2
OID00612	0.00380737	9.28784	0.0610112	0.951418	0.976734	0.0609265	AXL
OID00298	-0.00172146	6.0101	-0.0589518	0.953054	0.977575	-0.0588722	NBL1
OID01359	0.00148053	1.16152	0.0570484	0.954572	0.978293	0.0569663	CDNF
OID05216	-0.00460157	2.64081	-0.0559495	0.95544	0.978345	-0.0558761	ISLR2
OID00741	-0.00672859	4.36121	-0.0513611	0.959094	0.981246	-0.0512901	MUC-16
OID00383	-0.00511317	3.80122	-0.0490158	0.960961	0.982315	-0.048948	SLAMF7
OID05132	-0.00224559	1.48757	-0.0420581	0.966497	0.986804	-0.0420016	ECE1
OID00417	0.0122122	7.9883	0.0414262	0.967002	0.986804	0.0413691	GH
OID01275	0.00180138	1.92833	0.0402211	0.967962	0.986942	0.040164	PLTP
OID01391	0.00279555	2.09039	0.0375659	0.970075	0.988253	0.0375148	SLAMF8
OID01365	-0.00131235	4.36182	-0.0321361	0.974397	0.988903	-0.0320947	AMIGO2
OID01023	-0.00203804	2.96255	-0.0321379	0.974397	0.988903	-0.0320938	LAG3
OID01478	-0.00242849	4.79725	-0.0320521	0.974464	0.988903	-0.0320102	XG
OID05475	-0.00344829	1.12642	-0.0316561	0.974781	0.988903	-0.0316123	SPINK4
OID00613	0.00162122	6.54362	0.0315722	0.974846	0.988903	0.0315308	IL-1RT1
OID00547	0.00316267	0.341272	0.027594	0.978017	0.990555	0.0275551	LIF
OID00585	0.00221699	3.63856	0.0274477	0.978132	0.990555	0.027411	TIMP4
OID01477	-0.00300974	4.89368	-0.0248692	0.980185	0.991795	-0.0248367	CA2
OID00526	0.00231231	1.03892	0.020776	0.983446	0.993922	0.0207485	ARTN
OID00722	0.00162397	4.55491	0.0200578	0.984019	0.993922	0.02003	TNFRSF4
OID01298	-0.00166119	3.73234	-0.0184224	0.985322	0.993922	-0.0183968	TIMD4
OID00609	-0.00179608	2.53569	-0.0172359	0.986266	0.993922	-0.0172133	PI3
OID01043	-0.00284298	1.9536	-0.0170158	0.986443	0.993922	-0.0169924	EPO
OID05139	0.00066673	7.73304	0.0131325	0.989536	0.9962	0.0131145	GPNMB
OID05212	-0.00136559	1.34483	-0.0106301	0.99153	0.997368	-0.0106153	AOC1
OID01339	0.00053227	1.84608	0.00947674	0.992449	0.997453	0.00946404	BGN
OID05209	0.000657405	3.39013	0.00689516	0.994506	0.997937	0.00688556	DPEP1
OID01242	0.000415012	1.76401	0.00677933	0.994599	0.997937	0.00676893	ITGAM
OID05439	-0.000299448	7.73903	-0.00447464	0.996435	0.998329	-0.00446865	NCS1
OID00482	-0.000617529	3.56617	-0.00419202	0.99666	0.998329	-0.00418626	IL6
OID00576	-0.000293988	4.34672	-0.00257267	0.99795	0.998694	-0.00256934	MCP-1
OID01373	-0.000157652	-0.448568	-0.00163961	0.998694	0.998694	-0.00163708	NCLN

## Sheet: ST4 S5x CSF Olink PD vs AD
OlinkID	logFC	AveExpr	t	P.Value	adj.P.Val	z.std	Gene
OID05024	-0.919517	4.33157	-5.73885	3.71388e-08	4.4418e-05	-5.50394	MAPT
OID01128	0.445027	3.97579	4.57084	8.7338e-06	0.00522281	4.44636	DDC
OID00527	-0.382485	1.55803	-4.42918	1.59457e-05	0.00635702	-4.3152	MMP-10
OID00605	-1.22456	6.18911	-3.48319	0.000616626	0.184371	-3.42419	CHIT1
OID05206	-0.429433	9.04135	-3.14846	0.00190638	0.42611	-3.10444	NEFL
OID05181	-0.197886	0.279197	-3.11432	0.00213768	0.42611	-3.07041	TBCB
OID05214	-0.327706	3.12139	-3.05666	0.00256054	0.437487	-3.01609	PPP3R1
OID00290	-0.0912552	7.32413	-2.9618	0.00345755	0.516903	-2.92383	CADM3
OID01323	-0.291352	4.2184	-2.81793	0.00534826	0.650658	-2.78527	DDAH1
OID00300	-0.259177	5.43692	-2.80787	0.00550768	0.650658	-2.77574	SCARB2
OID00491	-0.0840765	6.44093	-2.75278	0.00649091	0.650658	-2.72189	CST5
OID05178	-0.237828	-0.496858	-2.74702	0.00660705	0.650658	-2.71603	IKZF2
OID00558	-0.115474	1.19624	-2.72297	0.00707237	0.650658	-2.69342	STAMBP
OID05197	-0.0762942	1.24252	-2.65187	0.00868095	0.736143	-2.62437	PFDN2
OID01371	-0.090928	0.604376	-2.62095	0.00947821	0.736143	-2.59431	WASF1
OID01124	-0.224306	5.18153	-2.60739	0.00984807	0.736143	-2.58112	THOP1
OID05207	-0.182974	3.12261	-2.47683	0.0141335	0.895794	-2.45385	HMOX2
OID01165	0.123874	2.75776	2.47142	0.0143515	0.895794	2.44834	ENTPD5
OID05150	-0.114582	0.180658	-2.43783	0.0156958	0.895794	-2.41591	RPS6KB1
OID01439	-0.212075	3.37724	-2.41174	0.016836	0.895794	-2.39027	SNAP29
OID01460	0.215011	7.2445	2.41129	0.0168481	0.895794	2.39001	LGMN
OID05204	-0.0908515	0.71389	-2.41108	0.0169002	0.895794	-2.38887	DUSP3
OID05128	-0.1121	1.08413	-2.40163	0.0172975	0.895794	-2.38032	EIF4B
OID05170	-0.196402	1.93936	-2.3762	0.0184862	0.895794	-2.35573	DSG3
OID05135	-0.147305	5.64319	-2.37151	0.0187248	0.895794	-2.35096	SMOC1
OID00712	-0.167889	1.34205	-2.35238	0.0196918	0.90572	-2.33217	ABL1
OID01138	-0.147955	8.19721	-2.29201	0.0230095	0.90572	-2.27328	ENO2
OID01199	-0.162857	1.97543	-2.29016	0.0231105	0.90572	-2.2716	ARG1
OID00991	-0.152092	-2.43894	-2.28196	0.0235999	0.90572	-2.26358	TREM1
OID05203	-0.113501	1.89178	-2.27618	0.0239504	0.90572	-2.25792	PHOSPHO1
OID00407	-0.200043	0.587775	-2.26966	0.024363	0.90572	-2.25136	GIF
OID05133	-0.130916	0.0849704	-2.2681	0.0244807	0.90572	-2.2495	CETN2
OID05180	-0.131299	-0.0393517	-2.25972	0.0249906	0.90572	-2.24155	DPEP2
OID01386	0.0843231	-1.62723	2.24142	0.0261558	0.917485	2.22389	GKN1
OID00743	0.132445	0.779063	2.20823	0.0284247	0.917485	2.19137	GZMB
OID01330	-0.240715	6.89795	-2.20471	0.0286876	0.917485	-2.18775	COL4A1
OID05144	-0.185838	6.2437	-2.20427	0.0287231	0.917485	-2.18727	RBKS
OID01368	-0.0974133	-0.727836	-2.19781	0.0291845	0.917485	-2.18099	CAMKK1
OID01072	0.0855764	0.35872	2.18561	0.030067	0.917485	2.16921	PDP1
OID01201	-0.243194	3.88675	-2.1565	0.0323011	0.917485	-2.14066	FKBP4
OID01132	-0.21643	3.34402	-2.15457	0.0324545	0.917485	-2.13877	ANGPT2
OID05152	-0.212323	3.98613	-2.14835	0.0330405	0.917485	-2.13159	CD302
OID01305	-0.104094	-0.594452	-2.11806	0.0354698	0.917485	-2.10295	FETUB
OID00977	0.0893021	1.39594	2.1099	0.0361761	0.917485	2.09494	CD28
OID05137	-0.0708187	0.678735	-2.09756	0.0372669	0.917485	-2.08283	KLB
OID01294	-0.115123	1.21229	-2.09321	0.0376575	0.917485	-2.07856	AOC3
OID00349	-0.178699	-0.598861	-2.09221	0.0377645	0.917485	-2.0774	CLEC10A
OID00378	-0.165644	2.02371	-2.08742	0.0381844	0.917485	-2.07287	KYNU
OID01236	-0.206424	1.09582	-2.07635	0.039212	0.917485	-2.06196	PRSS2
OID05209	-0.107531	-0.388901	-2.07297	0.0395333	0.917485	-2.05859	DPEP1
OID01043	0.074503	0.430873	2.07227	0.0396057	0.917485	2.05784	EPO
OID01312	-0.130136	-0.862623	-2.0691	0.0398907	0.917485	-2.05488	STX16
OID05208	-0.0749722	0.808753	-2.04716	0.042019	0.948203	-2.03333	RNF31
OID05215	-0.188238	0.158109	-2.02512	0.0442996	0.981154	-2.01124	ILKAP
OID01200	-0.0795524	1.57597	-2.01211	0.0456367	0.984971	-1.99874	USP8
OID01178	0.150757	5.53858	2.00755	0.046119	0.984971	1.9943	DPP7
OID01222	-0.120385	5.76783	-1.95428	0.0521351	0.997541	-1.94202	SOD1
OID00485	0.0760572	-0.0467991	1.95313	0.0522849	0.997541	1.94078	IL-17A
OID01302	-0.248834	3.09982	-1.94911	0.0527545	0.997541	-1.93693	CFHR5
OID00410	-0.226432	1.26792	-1.94276	0.0535225	0.997541	-1.93068	FGF-21
OID00370	-0.20069	8.46696	-1.93801	0.0541165	0.997541	-1.9259	EDA2R
OID05168	-0.221704	-0.447555	-1.93437	0.0545527	0.997541	-1.92242	NAA10
OID01081	0.129267	0.53398	1.91201	0.0573796	0.997541	1.90041	BTC
OID01203	-0.121495	3.36109	-1.9065	0.0581091	0.997541	-1.89487	PAG1
OID05189	-0.0729781	-0.0531371	-1.9052	0.0582789	0.997541	-1.89359	PAEP
OID01154	-0.055243	1.33723	-1.88684	0.0607242	0.997541	-1.8755	GRAP2
OID05459	-0.0573636	0.0905851	-1.8654	0.0636845	0.997541	-1.85438	BRK1
OID00305	-0.0905691	9.01127	-1.85589	0.0650374	0.997541	-1.845	RGMA
OID00998	-0.224416	4.0105	-1.85085	0.0657429	0.997541	-1.84017	SPRY2
OID00972	0.0714408	0.802043	1.85074	0.0657589	0.997541	1.84006	EGLN1
OID00500	-0.168859	5.19538	-1.82422	0.0697026	0.997541	-1.81384	SCF
OID01174	-0.298907	4.82857	-1.82308	0.0698623	0.997541	-1.8128	SOST
OID00296	-0.127097	2.98077	-1.82103	0.0701754	0.997541	-1.81078	EZR
OID01228	-0.10965	1.87364	-1.81417	0.0712294	0.997541	-1.80401	PROC
OID05213	-0.078881	0.551579	-1.80668	0.0724988	0.997541	-1.79597	KIF1BP
OID01034	-0.1515	0.672812	-1.80402	0.0728267	0.997541	-1.79392	ALDH3A1
OID01177	-0.150748	3.78538	-1.79463	0.074302	0.997541	-1.78475	PPP1R2
OID05471	-0.0420941	0.477099	-1.77921	0.076836	0.997541	-1.76935	HBQ1
OID00294	-0.149448	3.88194	-1.77101	0.07817	0.997541	-1.7614	Siglec-9
OID05201	-0.0502232	-0.177402	-1.7639	0.0793726	0.997541	-1.75434	ABHD14B
OID05469	0.0716542	0.0924745	1.76361	0.0794057	0.997541	1.75414	LAP3
OID00376	-0.0652059	1.10301	-1.76108	0.0798331	0.997541	-1.75166	CD200R1
OID00966	0.103598	0.69049	1.75304	0.0812073	0.997541	1.74372	NTF4
OID01389	-0.0650604	8.45525	-1.75303	0.0812269	0.997541	-1.74361	PODXL2
OID01442	0.452846	5.92689	1.74909	0.0819063	0.997541	1.73973	CD177
OID00374	-0.15791	3.17272	-1.74779	0.0821268	0.997541	-1.73848	MANF
OID00689	-0.195076	3.73057	-1.7448	0.0826372	0.997541	-1.73559	CYR61
OID05163	-0.12096	2.73393	-1.74106	0.0832913	0.997541	-1.7319	NDRG1
OID05131	-0.471558	3.50328	-1.73956	0.0835631	0.997541	-1.73038	TDGF1
OID00405	-0.118124	8.62864	-1.73897	0.0836698	0.997541	-1.72978	LOX-1
OID01237	0.0784929	0.520778	1.73884	0.0836829	0.997541	1.72971	UMOD
OID01084	-0.0567694	10.0482	-1.7327	0.0848448	0.997541	-1.72324	NPPC
OID00692	-0.0598677	1.62536	-1.7317	0.0849643	0.997541	-1.72258	MetAP 2
OID01202	-0.152725	6.43652	-1.72986	0.0852796	0.997541	-1.72084	SDC4
OID01478	0.205978	3.04391	1.72554	0.0860772	0.997541	1.71646	XG
OID00470	0.0623631	-0.857224	1.71947	0.0871581	0.997541	1.71058	HAOX1
OID00338	-0.10541	6.96848	-1.71805	0.0874269	0.997541	-1.70913	NTRK2
OID05142	-0.0913036	0.476957	-1.71756	0.0875055	0.997541	-1.70871	SRP14
OID00417	0.332703	5.03808	1.71598	0.087806	0.997541	1.70709	GH
OID01160	-0.174397	3.27296	-1.71331	0.0882995	0.997541	-1.70444	SIGLEC7
OID00399	-0.147347	9.31273	-1.70749	0.0893746	0.997541	-1.69871	TF
OID05165	-0.0670878	0.46418	-1.70657	0.0895595	0.997541	-1.69773	GBP2
OID01039	0.0544961	0.924358	1.70637	0.0895862	0.997541	1.69758	MVK
OID01033	-0.0575176	0.084629	-1.69803	0.0911485	0.997541	-1.68937	SMAD1
OID01325	-0.0792953	-1.36789	-1.69776	0.0911902	0.997541	-1.68915	NFATC1
OID01227	-0.203109	3.1118	-1.68769	0.0933192	0.997541	-1.67814	F11
OID00942	0.0735587	0.628493	1.68405	0.0938147	0.997541	1.67561	HCLS1
OID05157	-0.0821459	-0.380897	-1.67691	0.0952048	0.997541	-1.66856	FHIT
OID00419	-0.159547	5.71092	-1.67279	0.0960298	0.997541	-1.66441	GLO1
OID00359	-0.103918	11.2278	-1.66595	0.0973914	0.997541	-1.65763	JAM-B
OID00726	-0.266611	2.87062	-1.66378	0.097811	0.997541	-1.65556	PPY
OID01115	0.0492337	0.76265	1.65438	0.0997021	0.997541	1.6463	FABP9
OID01365	-0.0935293	1.97563	-1.6529	0.100007	0.997541	-1.64482	AMIGO2
OID01290	-0.134265	0.501246	-1.64215	0.102212	0.997541	-1.63422	FCN2
OID00596	-0.265322	6.60398	-1.64135	0.102393	0.997541	-1.63336	SELE
OID05132	-0.0845142	0.697877	-1.63541	0.103618	0.997541	-1.62756	ECE1
OID00532	-0.162701	4.29344	-1.62889	0.105008	0.997541	-1.62104	CCL3
OID05199	-0.0802364	0.0494299	-1.62322	0.106199	0.997541	-1.61551	VSTM1
OID05191	-0.0671286	0.345383	-1.6185	0.107232	0.997541	-1.61076	MAD1L1
OID00440	-0.162202	4.55709	-1.61284	0.108453	0.997541	-1.60518	CCL3
OID05405	0.0907921	-0.720879	1.60279	0.110643	0.997541	1.59531	TBL1X
OID01008	0.0609802	1.10238	1.60003	0.111271	0.997541	1.59251	CXCL12
OID00366	-0.260532	4.7328	-1.59998	0.111275	0.997541	-1.59249	CLM-1
OID01490	0.152767	9.78448	1.59847	0.111608	0.997541	1.59101	TPP1
OID00357	-0.146097	2.9751	-1.58892	0.113741	0.997541	-1.5816	CDH6
OID00429	0.115143	0.22627	1.58758	0.11405	0.997541	1.58025	VSIG2
OID01041	-0.080372	0.754044	-1.58655	0.114311	0.997541	-1.57911	TIGAR
OID01197	-0.0655054	1.70419	-1.5604	0.120344	0.997541	-1.55333	BAG6
OID00936	0.0565321	0.808856	1.55746	0.121026	0.997541	1.55048	PPP1R9B
OID01054	0.122065	0.0884368	1.55127	0.12252	0.997541	1.54428	TNNI3
OID00437	0.0655999	-0.406093	1.53769	0.125788	0.997541	1.53092	PTX3
OID05025	0.083017	10.3293	1.53728	0.125898	0.997541	1.53048	ENPP2
OID00322	-0.0562223	1.84185	-1.5354	0.12635	0.997541	-1.52865	HAGH
OID05216	-0.216361	5.06892	-1.52391	0.129205	0.997541	-1.51725	ISLR2
OID05452	-0.0765971	5.9083	-1.52237	0.129592	0.997541	-1.51571	ICAM 5
OID01453	-0.191571	8.37994	-1.52043	0.130078	0.997541	-1.51379	MIF
OID05194	-0.0726638	-0.313474	-1.51564	0.131296	0.997541	-1.50901	IL32
OID01204	-0.143325	11.0973	-1.51514	0.131414	0.997541	-1.50855	KYAT1
OID05220	-0.0776196	0.929837	-1.51442	0.131649	0.997541	-1.50763	FKBP5
OID05192	-0.0722955	0.436706	-1.50972	0.132775	0.997541	-1.50325	AKT1S1
OID05202	-0.0983544	-0.373271	-1.49767	0.13603	0.997541	-1.49074	AARSD1
OID01002	0.0425796	0.861639	1.48979	0.137937	0.997541	1.48352	SH2D1A
OID01412	-0.224282	5.01154	-1.4874	0.138567	0.997541	-1.48115	TMSB10
OID00621	-0.0392988	9.28456	-1.48688	0.138703	0.997541	-1.48064	OPN
OID00622	0.0669432	7.14445	1.4869	0.138715	0.997541	1.48059	CTSD
OID00408	-0.132617	5.69102	-1.4831	0.139714	0.997541	-1.47686	SCF
OID05468	-0.0673427	-0.0972186	-1.48288	0.139764	0.997541	-1.47667	ATP6V1D
OID01295	-0.116808	2.17432	-1.48095	0.140277	0.997541	-1.47476	VASN
OID00365	-0.0468157	10.2852	-1.47425	0.14209	0.997541	-1.46805	TNFRSF21
OID00737	-0.216537	5.03613	-1.4723	0.142595	0.997541	-1.4662	RSPO3
OID01205	-0.0618862	1.36095	-1.47004	0.143231	0.997541	-1.46386	DAB2
OID00684	-0.143085	4.65567	-1.46514	0.144549	0.997541	-1.45906	SCF
OID05490	0.0757998	0.0821622	1.46492	0.144621	0.997541	1.4588	TPT1
OID05167	-0.100912	6.56791	-1.46234	0.145322	0.997541	-1.45626	NXPH1
OID00324	-0.133096	4.97922	-1.44701	0.149542	0.997541	-1.44115	gal-8
OID01221	-0.111655	2.86205	-1.44676	0.149629	0.997541	-1.44084	APOM
OID00644	-0.183561	4.49332	-1.44541	0.149996	0.997541	-1.43954	MMP-3
OID00956	-0.138248	6.83958	-1.4404	0.151409	0.997541	-1.43457	DPP10
OID00463	-0.160191	1.04935	-1.4351	0.152902	0.997541	-1.42936	LEP
OID01219	-0.0915221	1.94241	-1.43199	0.15379	0.997541	-1.42627	FCGR3B
OID00307	-0.152462	4.40863	-1.43126	0.154015	0.997541	-1.42549	CPA2
OID05476	0.0554852	-0.0910824	1.42744	0.155095	0.997541	1.42176	YTHDF3
OID01362	-0.148492	4.91845	-1.41655	0.158265	0.997541	-1.41093	LRRN1
OID01279	-0.151507	3.17516	-1.41582	0.158466	0.997541	-1.41025	TGFBR3
OID01176	-0.156201	3.58091	-1.41395	0.159013	0.997541	-1.4084	TXNDC5
OID00389	-0.152122	1.64377	-1.40319	0.16221	0.997541	-1.39768	IL-1ra
OID05156	-0.0579255	1.21738	-1.40045	0.163025	0.997541	-1.39497	CTF1
OID05495	-0.121653	6.37808	-1.38901	0.166474	0.997541	-1.38362	NPY
OID01036	0.059037	0.925688	1.38295	0.168302	0.997541	1.37768	TOP2B
OID00372	-0.125323	7.79573	-1.37504	0.170751	0.997541	-1.36979	NTRK3
OID01472	0.0386702	1.138	1.37501	0.170764	0.997541	1.36975	IL13RA1
OID00340	0.128144	0.0511112	1.36806	0.172921	0.997541	1.36288	G-CSF
OID00460	-0.141815	7.87703	-1.36623	0.173499	0.997541	-1.36105	hOSCAR
OID00530	-0.145547	3.10098	-1.36191	0.174838	0.997541	-1.35682	CCL23
OID00522	-0.142547	8.73751	-1.35954	0.175596	0.997541	-1.35444	HGF
OID01258	-0.104099	1.52229	-1.35723	0.176319	0.997541	-1.35218	CR2
OID05218	-0.0615787	0.609839	-1.35411	0.17732	0.997541	-1.34905	PMVK
OID00377	-0.0246604	10.2233	-1.35201	0.177979	0.997541	-1.347	Nr-CAM
OID05210	-0.230525	5.21381	-1.35029	0.17855	0.997541	-1.34523	SNCG
OID01007	0.0801287	0.39586	1.34826	0.179179	0.997541	1.34329	NCR1
OID01390	-0.0307299	0.0247484	-1.33689	0.182866	0.997541	-1.33198	ARHGEF12
OID00662	-0.0558967	1.26036	-1.33562	0.183303	0.997541	-1.33066	EGF
OID05196	-0.0573387	1.064	-1.33475	0.183577	0.997541	-1.32982	TPPP3
OID00939	0.0429278	0.255264	1.33192	0.184537	0.997541	1.32691	ZBTB16
OID00484	-0.125341	12.3863	-1.3309	0.184816	0.997541	-1.32607	MCP-1
OID05148	-0.0424679	0.621685	-1.32854	0.185593	0.997541	-1.32373	GSTP1
OID05179	-0.0372014	1.09089	-1.32852	0.185625	0.997541	-1.32363	UBE2F
OID00678	-0.093628	0.462499	-1.32509	0.186744	0.997541	-1.32027	LYPD3
OID00943	-0.118235	8.77761	-1.32202	0.187764	0.997541	-1.31722	CNTNAP2
OID01157	0.113342	2.48035	1.31939	0.188626	0.997541	1.31465	CD79B
OID00624	-0.158043	3.60667	-1.30926	0.192028	0.997541	-1.3046	CPA1
OID00498	-0.139646	4.18485	-1.30426	0.193736	0.997541	-1.29961	CCL4
OID05127	-0.0528348	0.421919	-1.29848	0.195705	0.997541	-1.29389	IFNL1
OID05453	0.0709055	0.435718	1.29702	0.196196	0.997541	1.29246	FUS
OID00413	-0.120902	7.50537	-1.29639	0.196427	0.997541	-1.2918	SOD2
OID05219	-0.0797269	1.70676	-1.29252	0.197746	0.997541	-1.288	WWP2
OID01275	0.107475	2.67254	1.28876	0.199048	0.997541	1.28427	PLTP
OID01016	-0.161002	4.8673	-1.28718	0.19961	0.997541	-1.28266	CLEC7A
OID00490	0.224997	4.43166	1.28301	0.201085	0.997541	1.27847	CXCL9
OID05177	-0.0482457	-0.48761	-1.28252	0.20124	0.997541	-1.27803	PLA2G10
OID01337	0.109829	1.64364	1.28073	0.201859	0.997541	1.27627	ARSB
OID00610	-0.159253	3.46183	-1.27968	0.202218	0.997541	-1.27526	Ep-CAM
OID00594	-0.119833	5.1721	-1.27878	0.202535	0.997541	-1.27436	TNFRSF10C
OID01120	-0.0948626	7.49087	-1.27559	0.203659	0.997541	-1.2712	CLMP
OID01350	0.0822669	-0.496443	1.27451	0.204057	0.997541	1.27008	ZBTB16
OID05149	-0.0554402	0.736092	-1.27106	0.205263	0.997541	-1.2667	KIR2DL3
OID00706	-0.141907	7.98389	-1.26828	0.20626	0.997541	-1.26392	HGF
OID01172	-0.134342	5.12486	-1.26752	0.20654	0.997541	-1.26314	NOMO1
OID01181	-0.0875404	1.79855	-1.26581	0.207131	0.997541	-1.26149	ENPP7
OID05444	0.0631021	0.515354	1.26193	0.208522	0.997541	1.25764	CNPY2
OID01022	-0.0611712	0.257398	-1.26104	0.208868	0.997541	-1.25668	KPNA1
OID05486	0.0655596	0.868479	1.26097	0.208881	0.997541	1.25665	PTPRM
OID01284	-0.132381	3.1823	-1.26024	0.209129	0.997541	-1.25596	PTPRS
OID00306	-0.131386	5.74674	-1.25933	0.209465	0.997541	-1.25504	PLXNB3
OID00297	-0.146377	5.75857	-1.25898	0.209583	0.997541	-1.25471	SMOC2
OID01026	0.065652	0.579428	1.25869	0.209712	0.997541	1.25436	ITGB6
OID00633	-0.0367137	11.1303	-1.25218	0.212042	0.997541	-1.24797	CHI3L1
OID00302	-0.0909518	4.47494	-1.25212	0.212065	0.997541	-1.24791	PRTG
OID01266	-0.0709948	3.17145	-1.25081	0.212543	0.997541	-1.2466	DPP4
OID00640	-0.108745	6.9256	-1.25052	0.212655	0.997541	-1.2463	IL-18BP
OID00445	-0.123777	6.81424	-1.24887	0.21325	0.997541	-1.24468	Dkk-1
OID00690	0.110055	3.20795	1.24418	0.214965	0.997541	1.24003	hK14
OID05474	0.0733297	0.595509	1.24405	0.215054	0.997541	1.23979	CD300E
OID00660	-0.10661	1.57683	-1.24119	0.216079	0.997541	-1.23702	MSLN
OID00515	-0.0981516	3.09099	-1.23822	0.217162	0.997541	-1.23411	IL-10RB
OID00301	-0.0268426	8.68745	-1.236	0.217983	0.997541	-1.23191	NCAN
OID01345	-0.0516579	0.747414	-1.23344	0.218954	0.997541	-1.22931	MAP2K6
OID00457	0.0553579	0.321621	1.22899	0.220625	0.997541	1.22487	ACE2
OID00645	0.0963994	11.5128	1.22881	0.220661	0.997541	1.22477	RARRES2
OID00325	-0.025132	10.4422	-1.22742	0.221184	0.997541	-1.22339	BCAN
OID05171	-0.224427	6.75597	-1.22525	0.222004	0.997541	-1.22122	SFRP1
OID00393	0.115665	5.47572	1.22075	0.223702	0.997541	1.21674	IDUA
OID01404	-0.100092	3.63044	-1.21921	0.224287	0.997541	-1.21521	NUDT5
OID00681	-0.102616	5.83659	-1.21895	0.224397	0.997541	-1.21492	IGF1R
OID00669	-0.0557518	0.513336	-1.21883	0.224439	0.997541	-1.21481	LY9
OID05182	-0.0775759	0.733758	-1.2151	0.22586	0.997541	-1.21109	NPM1
OID00745	-0.104278	2.6505	-1.21468	0.226018	0.997541	-1.21068	ANXA1
OID01122	0.0315331	10.5522	1.21362	0.226401	0.997541	1.20968	NPTXR
OID05140	-0.0806792	1.01438	-1.21344	0.226488	0.997541	-1.20946	BST2
OID05493	0.0777693	0.784902	1.20573	0.229453	0.997541	1.20177	HLA-E
OID01332	0.0769165	-0.694646	1.20077	0.231348	0.997541	1.19689	JUN
OID00990	0.0534097	0.155457	1.1989	0.232084	0.997541	1.19501	MGMT
OID01387	-0.161033	0.826502	-1.19709	0.232784	0.997541	-1.19322	FGF-21
OID01015	0.0370385	0.879664	1.19345	0.234195	0.997541	1.18962	LAMP3
OID00562	-0.0916257	9.01665	-1.19006	0.235509	0.997541	-1.18629	CSF-1
OID01139	-0.072495	2.25139	-1.18949	0.235732	0.997541	-1.18572	NADK
OID05494	-0.0779169	4.23056	-1.1887	0.236054	0.997541	-1.18491	PCDH1
OID01315	0.0669428	-0.172551	1.18776	0.236434	0.997541	1.18395	CRX
OID01230	-0.105622	4.55159	-1.18763	0.236463	0.997541	-1.18387	ICAM1
OID05488	-0.110973	2.38362	-1.18457	0.237666	0.997541	-1.18084	FLT1
OID00659	-0.085238	0.844182	-1.18433	0.237789	0.997541	-1.18053	CEACAM1
OID00985	-0.12808	4.42792	-1.18338	0.238152	0.997541	-1.17962	CKAP4
OID00383	0.0617103	1.06079	1.17997	0.239522	0.997541	1.17618	SLAMF7
OID00552	-0.111153	3.39525	-1.178	0.240271	0.997541	-1.17431	CX3CL1
OID01346	-0.0379717	-0.701264	-1.17479	0.241548	0.997541	-1.17113	RGS8
OID00643	0.0794997	6.77518	1.17475	0.241571	0.997541	1.17107	CTSZ
OID01465	0.046311	0.807583	1.1744	0.241726	0.997541	1.17068	STIP1
OID00321	-0.0556018	1.97284	-1.17033	0.243332	0.997541	-1.1667	RSPO1
OID05487	-0.107804	4.19287	-1.17002	0.243473	0.997541	-1.16635	GALNT7
OID01191	-0.0712186	1.71468	-1.16796	0.244312	0.997541	-1.16428	CRKL
OID05200	0.0472493	1.02994	1.16475	0.245579	0.997541	1.16115	DEFB4A
OID00341	-0.0979112	8.62618	-1.16192	0.246747	0.997541	-1.15829	DRAXIN
OID05440	0.0569685	0.615958	1.16169	0.246819	0.997541	1.15811	LSP1
OID01137	-0.0882322	2.43966	-1.16034	0.247368	0.997541	-1.15677	GLRX
OID01020	0.145325	0.97362	1.15978	0.247592	0.997541	1.15622	TANK
OID01483	-0.107738	8.43309	-1.15686	0.248792	0.997541	-1.15329	PEBP1
OID01064	0.112577	5.3177	1.1537	0.250073	0.997541	1.15017	EDIL3
OID00739	0.10925	0.107981	1.14389	0.254108	0.997541	1.14043	CEACAM5
OID00627	-0.106595	2.0402	-1.13709	0.256965	0.997541	-1.13359	IL-1RT2
OID05141	-0.0463857	0.777651	-1.13686	0.257028	0.997541	-1.13344	PTPN1
OID00347	-0.101899	4.31267	-1.12907	0.260313	0.997541	-1.12565	FLRT2
OID00481	-0.114916	7.55092	-1.12873	0.260433	0.997541	-1.12537	uPA
OID05138	0.0427422	0.850896	1.12862	0.260482	0.997541	1.12525	CDH17
OID00373	-0.339154	6.7949	-1.12591	0.261643	0.997541	-1.12252	LAIR-2
OID01363	-0.0328307	7.50442	-1.12152	0.263499	0.997541	-1.11816	FAM19A5
OID01242	-0.0662284	1.06001	-1.12047	0.263927	0.997541	-1.11716	ITGAM
OID01324	0.0392985	-0.772491	1.10836	0.269125	0.997541	1.10508	VAMP5
OID05175	-0.0741611	1.63516	-1.10784	0.269364	0.997541	-1.10453	FCAR
OID00574	0.139095	3.40831	1.10769	0.269395	0.997541	1.10446	SELP
OID01103	0.0487024	0.0696134	1.10531	0.270439	0.997541	1.10205	FGR
OID00345	-0.0964476	5.53297	-1.1051	0.270533	0.997541	-1.10184	TNFRSF12A
OID00507	-0.0588493	0.789695	-1.10503	0.270572	0.997541	-1.10175	FGF-23
OID00450	-0.0563546	-0.00494133	-1.10102	0.272281	0.997541	-1.09783	GDF-2
OID01190	-0.0845002	7.51718	-1.1003	0.272595	0.997541	-1.09711	TYRO3
OID00323	-0.0711888	0.0896855	-1.09849	0.273379	0.997541	-1.09531	LXN
OID00960	0.140753	0.99932	1.09475	0.275032	0.997541	1.09155	CDSN
OID00719	-0.140382	1.02591	-1.08728	0.278305	0.997541	-1.08414	CRNN
OID00292	-0.0875188	4.99916	-1.08539	0.279141	0.997541	-1.08225	UNC5C
OID01195	-0.0545168	1.57466	-1.08071	0.28121	0.997541	-1.07761	FBP1
OID00555	-0.103846	12.036	-1.08064	0.281234	0.997541	-1.07755	TWEAK
OID01166	-0.0899103	12.0913	-1.07977	0.281612	0.997541	-1.07671	CLSTN2
OID01185	-0.0885527	7.21757	-1.07905	0.281957	0.997541	-1.07593	SUMF2
OID00962	0.0869009	0.884864	1.07818	0.282346	0.997541	1.07507	FXYD5
OID05174	-0.0467033	1.22051	-1.06994	0.28602	0.997541	-1.06689	IFI30
OID05422	-0.102707	6.23831	-1.06823	0.286789	0.997541	-1.06519	MANSC1
OID05423	-0.0979774	3.86686	-1.06765	0.287043	0.997541	-1.06463	GFER
OID01225	-0.02366	12.3853	-1.06624	0.287669	0.997541	-1.06325	CST3
OID05438	0.0441678	-0.545679	1.06434	0.288525	0.997541	1.06136	ELOA
OID01353	-0.100672	3.43185	-1.06332	0.288997	0.997541	-1.06033	GALNT2
OID01316	-0.020524	4.13296	-1.06136	0.289895	0.997541	-1.05835	BCL2L11
OID01394	-0.0356619	0.130083	-1.06031	0.29035	0.997541	-1.05735	DKKL1
OID00387	0.0317225	1.16715	1.05969	0.29063	0.997541	1.05674	IL-4RA
OID00444	0.0236581	5.83585	1.05879	0.291039	0.997541	1.05584	DCN
OID00421	0.0857559	4.24373	1.05844	0.291212	0.997541	1.05547	PAPPA
OID01220	-0.138757	1.36769	-1.05652	0.292071	0.997541	-1.05359	LILRB5
OID00495	-0.044187	0.613527	-1.05347	0.293461	0.997541	-1.05056	IL2
OID01482	0.106625	9.16456	1.05282	0.293785	0.997541	1.04986	OMD
OID01146	-0.0626537	1.64356	-1.04836	0.295803	0.997541	-1.04548	CA13
OID05407	0.0566814	0.107563	1.04651	0.296656	0.997541	1.04363	IL17F
OID01479	0.103509	6.10764	1.04614	0.296832	0.997541	1.04325	ARSA
OID05136	-0.0872706	4.68116	-1.04528	0.297233	0.997541	-1.04239	FOLR2
OID00443	-0.0701933	-0.0847318	-1.04436	0.297645	0.997541	-1.0415	ITGB1BP2
OID00637	0.0837341	2.9564	1.04386	0.297887	0.997541	1.04097	EGFR
OID00524	-0.0946754	0.471389	-1.04031	0.299555	0.997541	-1.03739	IL-24
OID01004	-0.0744029	2.08433	-1.03901	0.300164	0.997541	-1.03608	DFFA
OID05185	-0.048646	-0.810086	-1.03715	0.300994	0.997541	-1.0343	COL4A3BP
OID01456	0.0782197	2.51746	1.03466	0.30215	0.997541	1.03183	PEAR1
OID00512	-0.0688071	1.36825	-1.0337	0.30259	0.997541	-1.03089	FGF-21
OID00575	-0.100482	5.3495	-1.03285	0.302988	0.997541	-1.03005	CSTB
OID01229	-0.127611	5.63651	-1.02953	0.30454	0.997541	-1.02675	SERPINA5
OID00371	0.106168	0.23955	1.02434	0.306984	0.997541	1.02157	LAT
OID01087	0.0364978	0.930882	1.02225	0.307962	0.997541	1.01951	NBN
OID00442	-0.0855717	0.99893	-1.02201	0.308111	0.997541	-1.01919	IgG Fc receptor II-b
OID00553	0.0767471	2.81488	1.02185	0.308157	0.997541	1.0191	TNFRSF9
OID01047	-0.0758843	9.19665	-1.02162	0.308269	0.997541	-1.01886	DPP6
OID00628	-0.111683	9.30098	-1.02041	0.308838	0.997541	-1.01766	SHPS-1
OID00951	0.0411089	1.49946	1.01974	0.309146	0.997541	1.01701	CLEC4A
OID01369	0.0982873	-0.473825	1.01869	0.309644	0.997541	1.01597	AGR3
OID00350	-0.112196	5.94141	-1.01552	0.311156	0.997541	-1.0128	GCP5
OID01334	0.0504699	2.18237	1.00964	0.313963	0.997541	1.00694	TACSTD2
OID00710	-0.114643	5.82355	-1.00834	0.314583	0.997541	-1.00565	DLL1
OID00536	-0.0932426	1.9616	-1.00778	0.314839	0.997541	-1.00512	4E-BP1
OID00517	-0.112192	3.1656	-1.00021	0.318497	0.997541	-0.997552	IL-18R1
OID05458	0.041985	0.966466	1.00002	0.318574	0.997541	0.997393	COL9A1
OID01377	-0.0302659	6.3589	-0.99959	0.318793	0.997541	-0.996941	SORCS2
OID00661	-0.101692	7.94783	-0.998738	0.319201	0.997541	-0.996101	TNFSF13
OID05475	0.0486723	-0.0174937	0.996163	0.320513	0.997541	0.993404	SPINK4
OID00612	0.0831322	11.1932	0.993841	0.321565	0.997541	0.991248	AXL
OID00333	-0.0773277	6.19573	-0.993213	0.32187	0.997541	-0.990623	GFR-alpha-1
OID00664	-0.0750191	3.22393	-0.992615	0.322171	0.997541	-0.990006	SYND1
OID01306	-0.0388611	0.990535	-0.986839	0.324977	0.997541	-0.984283	ANGPTL3
OID01381	0.0519369	0.627918	0.986742	0.325032	0.997541	0.98417	SEMA4C
OID01467	-0.0847141	4.17369	-0.984491	0.326133	0.997541	-0.981934	CD69
OID01066	0.0676472	3.05382	0.981851	0.327431	0.997541	0.979301	CA12
OID01065	0.0255473	0.919667	0.980658	0.328043	0.997541	0.978064	FOXO1
OID00566	-0.114126	3.71448	-0.980008	0.328328	0.997541	-0.977487	IL-17RA
OID01340	0.0272771	-1.27608	0.97988	0.328391	0.997541	0.977359	CBL
OID00578	0.078479	4.62001	0.976083	0.330265	0.997541	0.973581	Gal-3
OID00382	0.0439956	0.540628	0.969209	0.333685	0.997541	0.966718	CD40-L
OID00571	0.103951	6.95251	0.96853	0.334011	0.997541	0.966066	OPG
OID01336	0.0299585	-0.0695499	0.968381	0.334085	0.997541	0.965919	BCR
OID05186	-0.0541965	-0.985329	-0.966944	0.334811	0.997541	-0.964469	PSG1
OID05448	0.041845	0.234404	0.965791	0.335376	0.997541	0.963341	AIMP1
OID00632	-0.105614	6.93716	-0.965331	0.335609	0.997541	-0.962878	CPB1
OID01193	0.0577443	6.75634	0.9645	0.336034	0.997541	0.962032	RTN4R
OID01000	0.0455424	0.356903	0.958851	0.338863	0.997541	0.956414	ARNT
OID00311	-0.0990497	6.31904	-0.9571	0.339741	0.997541	-0.954676	Alpha-2-MRAP
OID01493	-0.0944521	9.06696	-0.956319	0.340127	0.997541	-0.953915	PGF
OID01059	0.0628874	0.0377697	0.953894	0.341383	0.997541	0.951437	FES
OID00342	-0.0733475	1.93165	-0.950122	0.343262	0.997541	-0.94774	SCARF2
OID01427	0.0410529	1.98518	0.949763	0.343439	0.997541	0.947391	CCL21
OID00674	-0.108809	5.21327	-0.948197	0.34424	0.997541	-0.945821	GPC1
OID00984	0.0248046	0.978995	0.947974	0.344361	0.997541	0.945584	FCRL3
OID01150	0.0906371	5.9455	0.947663	0.344505	0.997541	0.945302	ANGPTL1
OID01030	0.0374951	1.5451	0.946503	0.345094	0.997541	0.944148	LRP1
OID01126	-0.0828347	2.04524	-0.94389	0.346443	0.997541	-0.941512	FCRL1
OID05159	0.0692673	-0.21495	0.943869	0.346448	0.997541	0.941501	HSP90B1
OID05491	-0.0706769	6.12342	-0.943726	0.34652	0.997541	-0.941361	L1CAM
OID01244	-0.136156	2.69535	-0.941053	0.347872	0.997541	-0.938724	FCGR2A
OID05188	-0.0931723	2.1749	-0.940346	0.348251	0.997541	-0.937986	KIRREL2
OID01333	-0.0287286	0.588276	-0.938389	0.34925	0.997541	-0.936046	PFKM
OID01042	-0.0427504	-0.37455	-0.938248	0.349308	0.997541	-0.935932	ENAH
OID00723	-0.168301	3.0599	-0.93358	0.351719	0.997541	-0.93126	MIC-A/B
OID00969	-0.113187	6.56542	-0.933184	0.351909	0.997541	-0.930892	HNMT
OID00453	0.0886543	4.2869	0.928059	0.354554	0.997541	0.925791	MARCO
OID01179	-0.112236	7.92599	-0.927405	0.354902	0.997541	-0.925124	LRP11
OID00704	-0.128241	1.48839	-0.924582	0.35637	0.997541	-0.922305	XPNPEP2
OID05431	0.0519008	0.288348	0.923988	0.356664	0.997541	0.921739	MLN
OID01003	0.0536664	1.27774	0.923105	0.357134	0.997541	0.920839	ICA1
OID00391	-0.0613331	1.77026	-0.922011	0.357692	0.997541	-0.919771	TNFRSF10A
OID01021	0.0465573	0.548368	0.920424	0.35854	0.997541	0.91815	ITGA11
OID05147	-0.0380402	-0.123426	-0.920055	0.35871	0.997541	-0.917825	ANXA10
OID00291	0.0514311	0.160116	0.91847	0.359537	0.997541	0.916247	GDNF
OID01367	0.0300774	0.0699495	0.917759	0.359909	0.997541	0.915539	LYPD1
OID00506	-0.0509516	1.7611	-0.915786	0.360953	0.997541	-0.91355	TNFSF14
OID00441	-0.135694	6.03414	-0.914553	0.361617	0.997541	-0.912289	MMP7
OID01317	0.0661542	0.0736692	0.914348	0.361703	0.997541	0.912125	SIGLEC6
OID00295	-0.0881265	4.50849	-0.912588	0.362624	0.997541	-0.910376	CLM-6
OID00375	-0.056305	6.18082	-0.912529	0.362659	0.997541	-0.91031	TN-R
OID01391	0.0517356	-0.391815	0.912431	0.362713	0.997541	0.910208	SLAMF8
OID01060	-0.039729	-0.415818	-0.910525	0.363786	0.997541	-0.908175	VEGFC
OID00369	-0.0864217	3.42947	-0.907818	0.365133	0.997541	-0.905628	Dkk-4
OID05416	-0.0279971	0.369728	-0.903578	0.367364	0.997541	-0.901423	GAMT
OID05450	0.0436249	0.0746276	0.902646	0.367857	0.997541	0.900496	CDC27
OID00489	-0.0316016	0.335303	-0.897559	0.37059	0.997541	-0.89537	IL-20RA
OID00539	-0.049506	1.23549	-0.89528	0.37177	0.997541	-0.893162	CCL28
OID01198	-0.0874589	7.45744	-0.893903	0.372505	0.997541	-0.891791	NECTIN2
OID01012	0.0352514	1.07554	0.890717	0.374218	0.997541	0.8886	PADI2
OID00691	0.0390924	0.102781	0.888468	0.375425	0.997541	0.886358	FADD
OID05426	0.0434798	0.0817812	0.887353	0.376011	0.997541	0.88527	RAB6A
OID00313	-0.13015	5.8418	-0.886451	0.376503	0.997541	-0.884358	EPHB6
OID05155	-0.0747857	1.23355	-0.882357	0.378699	0.997541	-0.880297	SCGB1A1
OID01096	-0.113986	3.48941	-0.881792	0.37901	0.997541	-0.879722	CRH
OID00738	-0.077314	6.83519	-0.881338	0.379267	0.997541	-0.879247	FR-gamma
OID05482	0.0294975	-0.148777	0.879961	0.379992	0.997541	0.877911	VPS53
OID00439	-0.113553	2.33224	-0.877783	0.381178	0.997541	-0.875728	CCL17
OID00455	0.0265074	0.596122	0.875937	0.382183	0.997541	0.873881	BNP
OID05401	-0.0474436	1.23884	-0.873909	0.383283	0.997541	-0.871864	INPP1
OID01213	-0.0223801	11.0669	-0.873073	0.383725	0.997541	-0.871053	DNER
OID01186	-0.0498185	8.08923	-0.872243	0.384191	0.997541	-0.8702	CANT1
OID01029	0.0216577	3.16193	0.871983	0.384318	0.997541	0.869968	DSG4
OID05455	0.0708935	0.454698	0.871807	0.384414	0.997541	0.869793	FOXO3
OID01278	0.0411629	2.12137	0.870508	0.385121	0.997541	0.868499	LCN2
OID00542	-0.0739083	9.27138	-0.870293	0.385247	0.997541	-0.868269	CD40
OID05451	-0.071678	5.71562	-0.869635	0.385606	0.997541	-0.867614	TXNDC15
OID00493	-0.0529415	1.27244	-0.867692	0.386658	0.997541	-0.865694	IL-1 alpha
OID01379	-0.0764132	4.01528	-0.866815	0.387169	0.997541	-0.864762	CLSTN3
OID01415	0.0999687	2.94143	0.861211	0.390209	0.997541	0.859238	SPINK1
OID01025	-0.0810727	5.86591	-0.859798	0.390992	0.997541	-0.857819	CD83
OID00487	0.028146	0.80318	0.85972	0.391027	0.997541	0.857757	AXIN1
OID01474	0.0296691	1.36061	0.85878	0.391564	0.997541	0.856785	SCGB3A1
OID05417	0.0682024	2.38525	0.858153	0.391895	0.997541	0.856185	HEXA
OID05427	0.069053	2.46084	0.85742	0.392307	0.997541	0.855441	C1QA
OID00462	-0.0957008	3.64231	-0.854976	0.393666	0.997541	-0.852988	TGM2
OID05424	0.0670048	0.510343	0.85485	0.393711	0.997541	0.852907	RP2
OID00615	-0.0864192	5.04168	-0.854571	0.393865	0.997541	-0.852629	FAS
OID01361	-0.0369365	1.41057	-0.852962	0.394766	0.997541	-0.851007	SEZ6L2
OID01171	-0.132011	6.86637	-0.851519	0.395563	0.997541	-0.849571	CTSH
OID01420	-0.0787906	5.58566	-0.85049	0.39613	0.997541	-0.848554	PILRA
OID00718	-0.0944677	5.73913	-0.850281	0.396239	0.997541	-0.848357	TNFRSF19
OID00948	0.0325255	0.428644	0.847144	0.39798	0.997541	0.845234	DGKZ
OID00567	-0.0782217	5.99796	-0.841075	0.401363	0.997541	-0.83919	TNF-R2
OID01297	-0.0750959	1.25683	-0.840472	0.401703	0.997541	-0.838583	LILRB1
OID00713	-0.0585991	0.0292443	-0.837551	0.403335	0.997541	-0.83568	FGF-BP1
OID00993	0.0463408	1.33196	0.837012	0.403642	0.997541	0.835134	IL10
OID01382	-0.116755	5.50966	-0.836293	0.404047	0.997541	-0.834416	SLITRK2
OID01343	-0.0419021	-0.396624	-0.834675	0.405028	0.997541	-0.832676	PRDX6
OID01348	0.0367374	0.0354103	0.83306	0.405857	0.997541	0.831207	FLI1
OID01040	0.110833	2.3634	0.833019	0.405891	0.997541	0.831147	ADGRG1
OID01311	-0.0430287	2.8522	-0.83231	0.406288	0.997541	-0.830443	GFRA2
OID05217	-0.0451908	0.0998931	-0.83143	0.406817	0.997541	-0.829509	ING1
OID05195	-0.0424166	-0.600194	-0.830945	0.407059	0.997541	-0.82908	FUT8
OID01272	0.0727391	4.71697	0.83043	0.407345	0.997541	0.828575	PRCP
OID00432	-0.0733459	3.55441	-0.82915	0.40806	0.997541	-0.827313	HO-1
OID01011	0.0634292	0.804743	0.828935	0.408181	0.997541	0.827099	DAPP1
OID01113	-0.0379025	11.6285	-0.82855	0.408416	0.997541	-0.826684	PVALB
OID01419	-0.0274994	1.11949	-0.826354	0.40964	0.997541	-0.824528	FCRL5
OID01364	-0.0222993	-0.900506	-0.825411	0.410189	0.997541	-0.82356	APBB1IP
OID05477	0.0290531	0.084377	0.824934	0.410444	0.997541	0.823113	CDHR2
OID00601	-0.0660918	9.5919	-0.823951	0.411007	0.997541	-0.822123	CXCL16
OID01491	-0.0868944	4.37337	-0.820033	0.413225	0.997541	-0.818231	CD209
OID01149	-0.0829869	8.15867	-0.819115	0.413755	0.997541	-0.817304	PILRB
OID00946	0.0355967	1.9894	0.814804	0.416217	0.997541	0.813001	EDAR
OID05432	0.0476235	0.104932	0.812655	0.417433	0.997541	0.810883	TNFAIP8
OID01445	0.0861615	4.42504	0.811993	0.417812	0.997541	0.810223	CD97
OID00533	-0.0678993	9.62205	-0.811015	0.418372	0.997541	-0.80925	Flt3L
OID01254	-0.042405	0.7977	-0.811007	0.418376	0.997541	-0.809241	ENG
OID05410	-0.0934431	4.47597	-0.81055	0.418644	0.997541	-0.808775	IFNGR2
OID00425	-0.0648313	1.51143	-0.810394	0.418734	0.997541	-0.80862	MERTK
OID05143	-0.0370031	0.503905	-0.809541	0.419217	0.997541	-0.807781	ATP6V1F
OID00957	0.0379847	0.713662	0.809247	0.419386	0.997541	0.807488	TRIM5
OID01286	-0.0697251	8.10693	-0.807407	0.420441	0.997541	-0.805656	GAS6
OID00579	0.0674034	5.39109	0.807082	0.420628	0.997541	0.805332	GRN
OID00731	0.0849736	7.24325	0.802029	0.423545	0.997541	0.800287	ICOSLG
OID05026	0.026864	0.81614	0.801526	0.423838	0.997541	0.799781	GP6
OID00658	-0.0552385	3.01724	-0.799953	0.424754	0.997541	-0.798202	KLK13
OID01341	-0.0186897	9.51414	-0.798027	0.425851	0.997541	-0.796311	OMG
OID00354	-0.0431756	0.937296	-0.796099	0.426968	0.997541	-0.79439	IL-5R-alpha
OID01173	-0.0897468	2.34301	-0.795968	0.427049	0.997541	-0.794252	NQO2
OID01192	-0.0823147	9.11696	-0.795837	0.42712	0.997541	-0.79413	IGFBPL1
OID01147	-0.0775025	3.75127	-0.792763	0.428905	0.997541	-0.791068	SEMA3F
OID01117	0.0315201	0.704123	0.789263	0.43099	0.997541	0.787498	LHB
OID01211	-0.184751	5.51821	-0.787999	0.431679	0.997541	-0.786322	RNASE3
OID00953	0.0263899	-0.138294	0.78746	0.431998	0.997541	0.785776	PRDX3
OID01188	0.0768697	5.51331	0.786473	0.43257	0.997541	0.784801	GAL
OID01355	0.036909	-0.296001	0.782702	0.43479	0.997541	0.781022	ZBTB17
OID05409	0.0279722	0.133747	0.780919	0.435822	0.997541	0.779268	TPMT
OID00528	0.0392986	0.983994	0.78043	0.436114	0.997541	0.778772	IL10
OID00609	0.0399988	2.88953	0.778325	0.437351	0.997541	0.776674	PI3
OID01288	0.0880561	3.59045	0.776872	0.438201	0.997541	0.775235	LTBP2
OID00604	0.0730029	3.53369	0.77494	0.439341	0.997541	0.773307	IGFBP-1
OID05425	-0.0302327	0.743903	-0.773966	0.439913	0.997541	-0.77234	JCHAIN
OID00595	0.0898244	7.22878	0.771752	0.44122	0.997541	0.770134	GDF-15
OID01393	0.0653848	0.775725	0.770973	0.441691	0.997541	0.76934	OPTC
OID01233	-0.0913774	1.78159	-0.770446	0.441992	0.997541	-0.768833	C2
OID00509	0.0657054	4.03337	0.769547	0.442558	0.997541	0.767881	FGF-5
OID01161	0.0306335	1.35764	0.767073	0.444015	0.997541	0.765431	ITGB7
OID00303	-0.0937667	6.4743	-0.765549	0.4449	0.997541	-0.763945	ROBO2
OID01383	-0.0860571	1.32073	-0.764935	0.445269	0.997541	-0.763326	SLITRK6
OID00483	-0.03137	0.356141	-0.762899	0.44647	0.997541	-0.761314	IL-17C
OID01080	-0.0554112	1.27859	-0.762824	0.446521	0.997541	-0.761229	GALNT10
OID01217	-0.0402627	2.06932	-0.760316	0.448008	0.997541	-0.75874	NRP1
OID05212	0.0565359	-0.474511	0.757041	0.449963	0.997541	0.755477	AOC1
OID00557	-0.0315067	-0.0784035	-0.755542	0.45086	0.997541	-0.753983	ST1A1
OID00131	0.0796067	4.68577	0.755429	0.450933	0.997541	0.75386	NT-proBNP
OID05222	-0.0536052	0.30021	-0.755128	0.451126	0.997541	-0.753539	CD63
OID01014	-0.0212262	0.0414902	-0.750569	0.453841	0.997541	-0.749027	MASP1
OID00397	-0.075335	8.27291	-0.750418	0.453938	0.997541	-0.748866	PRSS27
OID00613	0.068448	5.13455	0.749863	0.454265	0.997541	0.748324	IL-1RT1
OID05465	0.0535003	0.593426	0.749125	0.454708	0.997541	0.747588	CLIP2
OID01243	-0.140053	2.86289	-0.746117	0.456519	0.997541	-0.744592	MBL2
OID00386	-0.0483945	3.23585	-0.745755	0.456746	0.997541	-0.744215	BOC
OID05402	-0.0500615	0.450849	-0.743783	0.457927	0.997541	-0.742265	ALPP
OID05439	-0.111488	4.24267	-0.742612	0.458644	0.997541	-0.741082	NCS1
OID00548	0.0270311	0.463331	0.741381	0.459445	0.997541	0.739761	NRTN
OID00968	-0.0768819	2.56084	-0.739701	0.460398	0.997541	-0.738192	ITM2A
OID00411	-0.0857663	3.55527	-0.739542	0.460493	0.997541	-0.738035	PIgR
OID01405	-0.065118	2.1846	-0.738063	0.461392	0.997541	-0.736556	ACAN
OID00497	-0.0649444	0.834032	-0.736853	0.46212	0.997541	-0.73536	TSLP
OID00427	0.0175079	7.57566	0.736762	0.462176	0.997541	0.735269	THBS2
OID05463	-0.0156797	0.806959	-0.736653	0.462242	0.997541	-0.735161	DRG2
OID01380	-0.0554418	2.36729	-0.736653	0.462253	0.997541	-0.735142	BOC
OID00635	0.0664606	5.77665	0.735146	0.463157	0.997541	0.733658	t-PA
OID00686	-0.0653913	0.700533	-0.733344	0.464253	0.997541	-0.731862	GZMH
OID05184	-0.10955	5.25095	-0.73267	0.464669	0.997541	-0.73118	EPHA10
OID00430	-0.0663572	3.26932	-0.732004	0.465079	0.997541	-0.730509	AMBP
OID01095	-0.0829638	8.38027	-0.728778	0.467035	0.997541	-0.727312	CALCA
OID01457	0.0493275	2.20072	0.728758	0.467064	0.997541	0.727265	MESDC2
OID05190	-0.0281935	1.34583	-0.728661	0.467121	0.997541	-0.727172	CCL27
OID01248	-0.063783	8.04282	-0.72764	0.467729	0.997541	-0.726178	CD59
OID05483	0.038797	0.246835	0.726564	0.468387	0.997541	0.725105	CALCOCO1
OID01238	-0.0576616	2.06198	-0.724298	0.469774	0.997541	-0.722847	MET
OID01069	0.037482	1.29305	0.723806	0.470084	0.997541	0.722342	PPM1B
OID01438	0.119149	7.27691	0.722791	0.470697	0.997541	0.721345	MYOC
OID00614	0.0674299	4.06375	0.722062	0.471156	0.997541	0.7206	MMP-2
OID01469	0.0257801	1.5087	0.719186	0.472919	0.997541	0.717738	MSMB
OID00388	-0.0174902	0.554794	-0.717374	0.474046	0.997541	-0.715911	SRC
OID01436	0.0295758	1.15449	0.709849	0.478683	0.997541	0.708423	BST1
OID05205	-0.0647822	2.36185	-0.709435	0.478927	0.997541	-0.708029	TNFRSF13C
OID00525	-0.0341836	-0.151969	-0.708663	0.479413	0.997541	-0.707247	IL13
OID05447	0.0259723	-0.130551	0.708514	0.479494	0.997541	0.707116	2024-09-09
OID01005	-0.0719001	5.03699	-0.707946	0.479857	0.997541	-0.706533	DCBLD2
OID00380	-0.0639379	3.54393	-0.707348	0.480217	0.997541	-0.705953	ANGPT1
OID00944	-0.0342451	1.02511	-0.705325	0.481472	0.997541	-0.703938	CLEC4G
OID01183	-0.0186974	6.72407	-0.705262	0.481524	0.997541	-0.703854	MCFD2
OID00367	-0.0409266	7.41225	-0.704644	0.481903	0.997541	-0.703246	SPOCK1
OID00505	-0.0554824	1.93241	-0.702952	0.482949	0.997541	-0.701567	CCL11
OID00392	0.026554	1.24245	0.702215	0.48341	0.997541	0.700829	STK4
OID00475	-0.0376523	0.757799	-0.701123	0.484084	0.997541	-0.699749	GDNF
OID01366	-0.0587843	0.0573989	-0.700678	0.484374	0.997541	-0.699284	SKAP1
OID01189	-0.0582635	4.10136	-0.700052	0.484756	0.997541	-0.698674	CDH2
OID00656	0.0671868	9.65059	0.698708	0.485597	0.997541	0.697329	VEGFA
OID01399	-0.0292049	-0.489454	-0.695253	0.487746	0.997541	-0.693898	TACC3
OID01402	0.0204456	1.29989	0.693592	0.488794	0.997541	0.692229	HTRA2
OID00298	-0.040629	5.65318	-0.6923	0.489594	0.997541	-0.690955	NBL1
OID05166	-0.029483	7.23312	-0.692123	0.489711	0.997541	-0.690768	FGFR2
OID01045	0.0334166	0.0609822	0.692119	0.489717	0.997541	0.690759	AGR2
OID01076	-0.0541534	1.91048	-0.692044	0.489761	0.997541	-0.690689	STX8
OID00967	0.0394966	0.739095	0.691659	0.49	0.997541	0.690309	KRT19
OID00394	-0.068109	5.96015	-0.691045	0.490381	0.997541	-0.689704	TNFRSF11A
OID05198	-0.0410369	0.790309	-0.690535	0.4907	0.997541	-0.689195	CARHSP1
OID01329	-0.0274655	0.160212	-0.686424	0.493283	0.997541	-0.685097	GCG
OID01169	0.0430282	1.11151	0.684265	0.494642	0.997541	0.682945	HDGF
OID01396	-0.0338118	-0.207962	-0.683829	0.494916	0.997541	-0.68251	WASF3
OID01156	-0.044523	1.68315	-0.682122	0.495993	0.997541	-0.680808	ALDH1A1
OID01422	0.0441533	2.2391	0.679994	0.497342	0.997541	0.678677	CD300LG
OID00941	0.0421169	0.694605	0.674422	0.500874	0.997541	0.673114	TPSAB1
OID00744	0.0228171	0.622375	0.673864	0.501225	0.997541	0.672563	FCRLB
OID00996	0.0220339	0.982949	0.672191	0.502299	0.997541	0.670878	BACH1
OID01471	0.0744727	4.479	0.671308	0.502839	0.997541	0.670029	FSTL3
OID00328	-0.0409382	2.90082	-0.669511	0.503982	0.997541	-0.668237	GDF-8
OID00618	0.0165223	2.81713	0.66851	0.50463	0.997541	0.667223	PRTN3
OID01082	-0.055222	0.397988	-0.665696	0.506425	0.997541	-0.664414	PON2
OID00588	-0.0614738	1.65867	-0.665163	0.506753	0.997541	-0.663902	TLT-2
OID01271	0.0692764	5.58368	0.664052	0.507462	0.997541	0.662795	COL18A1
OID00543	-0.0268949	0.932915	-0.661288	0.509235	0.997541	-0.66003	IL33
OID00448	0.0773345	3.54699	0.660152	0.509962	0.997541	0.658897	AGRP
OID00406	0.0512634	7.96579	0.657287	0.511796	0.997541	0.656043	Gal-9
OID00318	-0.0495574	0.893042	-0.657272	0.511807	0.997541	-0.656026	CLEC1B
OID00973	0.0159963	0.731214	0.657124	0.511919	0.997541	0.655852	NFATC3
OID00329	-0.0133771	10.9462	-0.655919	0.51267	0.997541	-0.654686	THY 1
OID05124	-0.0791247	5.6514	-0.65528	0.51308	0.997541	-0.654049	CD8A
OID00740	-0.0360501	0.928457	-0.654182	0.513794	0.997541	-0.652942	VEGFR-3
OID00940	0.0380566	0.78703	0.6535	0.514243	0.997541	0.652246	IRAK4
OID00590	0.0684582	6.64545	0.651323	0.515625	0.997541	0.650104	TFPI
OID00537	0.01768	0.639481	0.647879	0.517845	0.997541	0.646671	IL-20
OID05489	0.0233265	0.634072	0.646424	0.518785	0.997541	0.64522	VAT1
OID01141	-0.0636844	5.21798	-0.645245	0.519547	0.997541	-0.644044	SERPINB8
OID00320	-0.0858172	9.24204	-0.645076	0.519656	0.997541	-0.643875	MATN3
OID05442	0.147208	0.535023	0.644828	0.519816	0.997541	0.643628	GOPC
OID05412	0.0356086	0.769601	0.642325	0.521464	0.997541	0.641091	ERP44
OID01342	-0.0191928	-0.818725	-0.641456	0.522	0.997541	-0.640266	DNAJB1
OID00629	0.0712013	5.48737	0.641096	0.522237	0.997541	0.6399	CCL15
OID01260	0.0248805	1.02176	0.640334	0.522727	0.997541	0.639148	TNXB
OID01331	-0.046137	-0.404494	-0.63983	0.523063	0.997541	-0.638632	TP53
OID00636	0.0399119	1.21462	0.639535	0.523258	0.997541	0.638331	SCGB3A2
OID01037	0.020765	0.705448	0.639281	0.523422	0.997541	0.638079	AMN
OID01492	-0.0523015	1.6063	-0.637839	0.52435	0.997541	-0.636654	FUT3/FUT5
OID00352	-0.0249733	0.36536	-0.635871	0.525636	0.997541	-0.634682	FcRL2
OID00452	0.0185557	1.00773	0.632866	0.527582	0.997541	0.631701	THPO
OID00414	-0.0743505	3.09543	-0.632002	0.528156	0.997541	-0.630823	CTRC
OID01398	-0.0209748	0.594832	-0.629883	0.529533	0.997541	-0.62872	HS3ST3B1
OID01424	-0.0303061	0.580837	-0.627641	0.531001	0.997541	-0.626479	BLVRB
OID01267	0.0410088	0.607804	0.625885	0.532141	0.997541	0.624741	ICAM3
OID01468	-0.0355828	2.13134	-0.624703	0.532916	0.997541	-0.623562	CRHBP
OID00987	0.0284618	1.34072	0.6227	0.534228	0.997541	0.621564	HEXIM1
OID00573	0.058533	6.28991	0.622489	0.534369	0.997541	0.621351	TFF3
OID01395	-0.0512914	-0.81014	-0.622026	0.53467	0.997541	-0.620893	KLK12
OID00982	-0.0736241	4.86164	-0.621997	0.534693	0.997541	-0.620857	PLXNA4
OID00466	0.0394449	2.78735	0.619491	0.536342	0.997541	0.618354	CD4
OID00698	-0.0163951	6.19682	-0.618439	0.537045	0.997541	-0.617287	SEZ6L
OID01321	-0.0533547	4.896	-0.617958	0.537348	0.997541	-0.616828	IGSF3
OID01155	-0.0269644	2.17015	-0.617528	0.537626	0.997541	-0.616407	LILRA5
OID01032	-0.0379668	0.726468	-0.617342	0.537748	0.997541	-0.616222	PXN
OID00989	0.0421071	0.420636	0.616773	0.538123	0.997541	0.615654	PRKCQ
OID00961	0.0537583	0.972701	0.616405	0.538373	0.997541	0.615275	GALNT3
OID00997	0.0215082	0.897909	0.612817	0.54073	0.997541	0.611709	PIK3AP1
OID01463	0.0545422	3.8796	0.612337	0.541052	0.997541	0.611223	GUSB
OID00703	0.0652187	5.63264	0.609229	0.5431	0.997541	0.608132	CD27
OID01245	-0.0546092	4.04011	-0.607406	0.544307	0.997541	-0.606313	CDH1
OID00390	0.075021	3.77558	0.60623	0.545085	0.997541	0.605141	IL6
OID01101	0.0463908	1.44011	0.60549	0.54558	0.997541	0.604396	ATP6AP2
OID00730	0.0360086	0.678151	0.605106	0.545831	0.997541	0.604019	CD207
OID01440	0.0763776	10.4352	0.604489	0.54624	0.997541	0.603404	WFIKKN2
OID01240	-0.0794801	3.88097	-0.603687	0.546772	0.997541	-0.602605	IGLC2
OID00732	-0.0310704	9.64052	-0.601497	0.548231	0.997541	-0.600413	WFDC2
OID01430	0.0633725	6.47692	0.599317	0.54968	0.997541	0.59824	SIRPB1
OID01098	0.0215947	-0.201086	0.598783	0.55004	0.997541	0.597701	PDCD1
OID00314	-0.0541128	8.70196	-0.597293	0.551028	0.997541	-0.59622	RGMB
OID01010	0.0325952	2.00292	0.595761	0.552044	0.997541	0.5947	IFNLR1
OID01206	0.0112377	13.5302	0.595675	0.552101	0.997541	0.594615	NPDC1
OID00316	-0.0578474	7.39202	-0.595359	0.552316	0.997541	-0.594293	CNTN5
OID01151	0.0353384	11.1218	0.595167	0.55244	0.997541	0.594107	APLP1
OID01447	0.0531156	3.73615	0.594312	0.553018	0.997541	0.593244	CD109
OID05479	0.0390122	0.836547	0.593175	0.553769	0.997541	0.592121	ICAM4
OID00728	-0.0262865	1.32944	-0.592631	0.554133	0.997541	-0.591579	AREG
OID00657	-0.0202065	9.63967	-0.590374	0.555648	0.997541	-0.589317	CPE
OID00593	0.0482188	1.99167	0.588034	0.557208	0.997541	0.586994	TR
OID01303	-0.0559143	5.44883	-0.58798	0.557244	0.997541	-0.58694	MEGF9
OID00663	0.0914762	4.59174	0.587974	0.557254	0.997541	0.586925	TNFRSF6B
OID00434	-0.0420919	0.761901	-0.58672	0.558098	0.997541	-0.585668	IL16
OID00938	0.0186675	1.02337	0.584016	0.559902	0.997541	0.582987	PSIP1
OID05146	-0.0265439	1.02832	-0.58357	0.560202	0.997541	-0.582542	FKBP7
OID00952	-0.0500381	3.64067	-0.5823	0.561063	0.997541	-0.581263	PRDX1
OID01450	0.0841899	5.51566	0.582214	0.561118	0.997541	0.581181	CGA
OID05211	-0.0242824	1.18166	-0.580443	0.562313	0.997541	-0.579409	IL3RA
OID00319	-0.0305231	3.7666	-0.577549	0.56426	0.997541	-0.576526	ADAM 23
OID05441	-0.0490094	0.677726	-0.574695	0.566187	0.997541	-0.573676	AFP
OID00511	-0.0442623	3.32262	-0.574661	0.566204	0.997541	-0.573651	LIF-R
OID05161	0.0980099	1.68338	0.574307	0.566444	0.997541	0.573297	CD33
OID00435	0.0430396	8.29921	0.572881	0.567408	0.997541	0.571873	SORT1
OID01044	-0.0202793	0.834946	-0.571912	0.568065	0.997541	-0.570904	PDGFC
OID00312	-0.0312076	3.82021	-0.570972	0.568703	0.997541	-0.569963	sFRP-3
OID00395	0.101312	6.3938	0.570031	0.569334	0.997541	0.569032	PAR-1
OID01269	-0.038752	0.0354244	-0.569456	0.569727	0.997541	-0.568454	SAA4
OID00696	-0.0461115	4.65215	-0.565661	0.572298	0.997541	-0.564671	ITGB5
OID00467	0.0284419	0.939356	0.565001	0.572747	0.997541	0.564011	NEMO
OID00438	0.0468064	4.43729	0.564469	0.573107	0.997541	0.563482	PSGL-1
OID01370	0.0246109	-1.07326	0.564137	0.573336	0.997541	0.563145	ATG4A
OID05400	0.0329613	0.504784	0.56398	0.573433	0.997541	0.563003	CD22
OID01232	-0.047736	1.96507	-0.5603	0.575935	0.997541	-0.559333	SERPINA7
OID01099	-0.0295073	7.83991	-0.558465	0.577184	0.997541	-0.557502	PTN
OID01027	-0.0518723	3.94524	-0.558321	0.577293	0.997541	-0.557344	BTN3A2
OID00995	0.0387019	2.26502	0.558052	0.577481	0.997541	0.557068	KLRD1
OID00980	-0.0179646	0.873135	-0.557992	0.577532	0.997541	-0.556993	HSD11B1
OID00964	-0.0259984	0.29888	-0.557441	0.577882	0.997541	-0.556481	TRIM21
OID05193	-0.0431589	2.47419	-0.557051	0.578154	0.997541	-0.556084	PTS
OID00428	-0.0576467	5.9319	-0.552359	0.58136	0.997541	-0.551399	TM
OID05461	0.0332726	0.458666	0.550765	0.582446	0.997541	0.549816	SFTPA1
OID05449	0.0406175	0.553339	0.545101	0.586323	0.997541	0.544172	SCGN
OID00620	-0.0580452	8.40101	-0.544324	0.586859	0.997541	-0.543393	U-PAR
OID00708	-0.049254	7.77169	-0.542198	0.588321	0.997541	-0.541271	5'-NT
OID00675	-0.0691816	7.9858	-0.539627	0.59009	0.997541	-0.538706	TFPI-2
OID00665	-0.0453813	5.53398	-0.53765	0.591448	0.997541	-0.536739	TGFR-2
OID01075	0.0480213	1.91698	0.537472	0.591574	0.997541	0.536557	KIM1
OID05411	0.0642621	2.93123	0.536593	0.592184	0.997541	0.535674	KLK4
OID00721	0.055428	2.86029	0.536104	0.592524	0.997541	0.535182	CD160
OID05153	-0.0184789	1.78555	-0.535662	0.592821	0.997541	-0.534752	IMPA1
OID00626	0.0488824	1.40273	0.533195	0.594524	0.997541	0.532292	Gal-4
OID01144	-0.0552901	6.57573	-0.532207	0.595204	0.997541	-0.53131	CCDC80
OID01349	0.0232764	-1.01311	0.531138	0.59595	0.997541	0.530234	GCNT1
OID01208	0.0313653	1.49599	0.530215	0.596592	0.997541	0.529308	MEP1B
OID01407	-0.00889772	11.387	-0.529707	0.596934	0.997541	-0.528815	DKK3
OID00519	-0.0313211	1.83352	-0.528535	0.597745	0.997541	-0.527646	Beta-NGF
OID05187	0.021821	-0.0855304	0.528381	0.597852	0.997541	0.527493	PSME1
OID05478	-0.0880882	5.48078	-0.528102	0.598063	0.997541	-0.527189	CPVL
OID01078	-0.0209014	-0.228089	-0.52667	0.599044	0.997541	-0.525775	RASA1
OID01484	0.0646143	5.23018	0.526198	0.599364	0.997541	0.525315	PAMR1
OID00426	0.0433948	1.41687	0.526081	0.599453	0.997541	0.525187	KIM1
OID00688	0.0331412	5.69081	0.525353	0.599957	0.997541	0.524462	FURIN
OID00634	0.0707505	1.93335	0.521901	0.602357	0.997541	0.521015	ST2
OID00569	0.0456002	4.02633	0.51966	0.603905	0.997541	0.518793	EPHB4
OID00955	0.0226452	1.23833	0.519609	0.603941	0.997541	0.518742	PRDX5
OID05158	-0.0173186	3.87038	-0.517983	0.605079	0.997541	-0.51711	CLSTN1
OID01327	0.0172765	0.0909381	0.517533	0.605386	0.997541	0.51667	PAK4
OID00474	-0.0240302	0.368128	-0.513316	0.608327	0.997541	-0.512463	MCP-3
OID05151	-0.0187158	0.781386	-0.512155	0.609142	0.997541	-0.511298	EREG
OID01400	0.0476206	4.00402	0.511301	0.609736	0.997541	0.51045	CTSF
OID00356	-0.0431559	4.96118	-0.510526	0.610282	0.997541	-0.509671	CTSC
OID00974	0.0150412	1.78697	0.51016	0.610534	0.997541	0.509311	LY75
OID00994	-0.017689	0.392964	-0.509143	0.611243	0.997541	-0.5083	SRPK2
OID05160	-0.0314806	0.638789	-0.509014	0.611333	0.997541	-0.508171	LEPR
OID01140	0.0321837	1.86314	0.508863	0.611449	0.997541	0.508006	GHRL
OID01283	0.0221199	0.522051	0.506477	0.613119	0.997541	0.505626	PLA2G7
OID00544	-0.0160317	0.57949	-0.503091	0.615487	0.997541	-0.502257	IFN-gamma
OID01088	0.0178443	-0.213072	0.501782	0.616408	0.997541	0.500948	MAX
OID00945	0.0150706	1.15958	0.500178	0.617538	0.997541	0.499342	IRF9
OID01094	-0.014684	0.8378	-0.499938	0.617705	0.997541	-0.499106	RASSF2
OID00975	0.0305791	0.608712	0.499492	0.618021	0.997541	0.498658	EIF5A
OID00735	-0.0446659	2.3104	-0.498098	0.618991	0.997541	-0.497281	ADAM-TS 15
OID01017	0.0408366	0.4396	0.497768	0.619223	0.997541	0.496951	CLEC6A
OID01280	0.0258672	0.523027	0.49734	0.619528	0.997541	0.496519	REG3A
OID01358	-0.0122778	8.69292	-0.49723	0.619605	0.997541	-0.49641	MOG
OID05129	-0.0193785	1.26275	-0.496274	0.620275	0.997541	-0.495461	CRADD
OID00534	-0.0740887	2.53392	-0.495219	0.621017	0.997541	-0.494409	CXCL6
OID01411	0.0551957	4.22219	0.494565	0.621481	0.997541	0.493753	DSC2
OID01090	-0.0443579	-0.279499	-0.494367	0.62162	0.997541	-0.493555	MAP4K5
OID00361	-0.0315741	1.32466	-0.494371	0.621623	0.997541	-0.493552	N-CDase
OID00456	0.100406	2.66824	0.493554	0.622191	0.997541	0.492747	MMP12
OID00293	-0.048585	4.90633	-0.493406	0.622299	0.997541	-0.492594	VWC2
OID01247	-0.0506711	7.59197	-0.490417	0.624404	0.997541	-0.489618	NCAM1
OID00561	-0.0338629	1.6	-0.490286	0.624501	0.997541	-0.489481	TNFB
OID01119	0.0255993	0.267655	0.490075	0.624647	0.997541	0.489276	CALR
OID00705	-0.0385069	6.76197	-0.486194	0.627393	0.997541	-0.4854	ERBB4
OID00650	0.0394243	10.1232	0.485977	0.627543	0.997541	0.485188	IGFBP-2
OID00551	-0.0371626	1.57773	-0.485688	0.627748	0.997541	-0.484899	CCL25
OID01182	0.0302852	0.991787	0.482428	0.630063	0.997541	0.481638	SSC4D
OID01449	0.0419124	5.50436	0.481556	0.630679	0.997541	0.480771	CRIM1
OID00545	0.0581776	5.00279	0.479572	0.632089	0.997541	0.478788	FGF-19
OID00423	-0.052282	2.42592	-0.478643	0.632751	0.997541	-0.477859	REN
OID00668	-0.0425114	3.951	-0.475514	0.634972	0.997541	-0.474741	SCAMP3
OID00958	0.0191595	1.15585	0.473462	0.636435	0.997541	0.472689	DCTN1
OID00547	-0.0304039	1.22207	-0.472564	0.637078	0.997541	-0.471788	LIF
OID00676	0.0475798	5.17151	0.470489	0.638554	0.997541	0.469722	hK8
OID01108	-0.0119957	8.53185	-0.469553	0.639213	0.997541	-0.468799	CNTN2
OID01028	-0.0186648	0.573046	-0.467851	0.640427	0.997541	-0.467102	CLSPN
OID01375	-0.0382927	2.48317	-0.466979	0.641053	0.997541	-0.466226	SIGLEC10
OID00564	0.0392552	4.7943	0.464203	0.643034	0.997541	0.463461	LDL receptor
OID01085	0.0249879	0.418052	0.462921	0.643951	0.997541	0.462182	BANK1
OID01170	-0.0288756	0.636187	-0.462176	0.644486	0.997541	-0.461436	CHRDL2
OID01432	0.0281279	0.799374	0.461728	0.644808	0.997541	0.460987	P4HB
OID01281	-0.0635252	6.83346	-0.461221	0.645167	0.997541	-0.460486	EFEMP1
OID00623	0.0535135	4.5281	0.458112	0.647396	0.997541	0.457383	PGLYRP1
OID01480	0.0506482	4.83897	0.456306	0.648697	0.997541	0.455573	PPIB
OID00287	0.0439652	1.17715	0.456031	0.648894	0.997541	0.455299	NMNAT1
OID01077	-0.0268752	1.25976	-0.455933	0.648959	0.997541	-0.455209	ERBB2IP
OID01452	0.0099911	-0.296617	0.455394	0.649352	0.997541	0.454663	CA6
OID00454	0.0207183	0.126861	0.454714	0.649834	0.997541	0.453993	GT
OID00581	-0.0335802	5.00252	-0.454502	0.649987	0.997541	-0.453781	BLM hydrolase
OID00518	-0.0417379	5.03201	-0.454196	0.650209	0.997541	-0.453472	PD-L1
OID00343	-0.0482285	4.87333	-0.454025	0.650337	0.997541	-0.453294	GDNFR-alpha-3
OID00449	0.0168429	5.40739	0.453596	0.650639	0.997541	0.452874	HB-EGF
OID01308	-0.0327762	-0.689507	-0.453138	0.650972	0.997541	-0.452413	GSAP
OID00401	-0.0351131	2.28892	-0.452908	0.651137	0.997541	-0.452183	PDGF subunit B
OID01196	-0.0520094	2.11982	-0.452715	0.651278	0.997541	-0.451987	TSHB
OID00729	-0.0494564	8.79443	-0.451832	0.651909	0.997541	-0.451112	ESM-1
OID01446	-0.0169987	0.913551	-0.451823	0.651919	0.997541	-0.451098	PTPN6
OID01287	-0.0357243	6.54285	-0.450892	0.652582	0.997541	-0.450179	SPARCL1
OID00992	-0.0537733	4.52692	-0.450067	0.653177	0.997541	-0.449353	CXADR
OID00520	-0.0518142	3.63377	-0.449433	0.653635	0.997541	-0.448718	CXCL5
OID00472	0.0431453	9.53094	0.448193	0.654531	0.997541	0.447477	VEGFA
OID01357	0.0155023	-0.0715844	0.44487	0.656943	0.997541	0.444138	IQGAP2
OID00503	-0.0370086	6.70525	-0.444823	0.656959	0.997541	-0.444115	TGF-alpha
OID01344	-0.0567064	1.08163	-0.444748	0.657015	0.997541	-0.444038	LGALS7
OID00570	0.0338666	2.05637	0.443451	0.657951	0.997541	0.442744	IL2-RA
OID00471	-0.0491539	8.29882	-0.443267	0.658077	0.997541	-0.44257	IL8
OID00402	-0.0401942	3.38865	-0.442417	0.658698	0.997541	-0.441712	IL-27
OID00335	-0.0276191	2.88761	-0.44085	0.659823	0.997541	-0.440158	Beta-NGF
OID05462	0.0191634	-0.33146	0.440346	0.660187	0.997541	0.439655	VPS37A
OID00947	0.0569781	3.30021	0.440084	0.660376	0.997541	0.439394	IL6
OID00671	-0.0228335	2.23657	-0.439786	0.660596	0.997541	-0.439091	ITGAV
OID05480	0.0158267	0.514051	0.437447	0.662284	0.997541	0.436762	PSMD9
OID00531	-0.0272161	0.93459	-0.435586	0.663637	0.997541	-0.434897	CD5
OID01409	0.0244195	7.3919	0.433789	0.664939	0.997541	0.433105	APP
OID00685	0.0134376	5.80333	0.43074	0.667146	0.997541	0.430069	SPARC
OID00631	-0.0432346	6.10054	-0.430447	0.667358	0.997541	-0.429777	uPA
OID00309	-0.0418412	3.57373	-0.429042	0.668382	0.997541	-0.42837	SMPD1
OID01296	-0.0333899	2.05826	-0.427945	0.669176	0.997541	-0.427279	LILRB2
OID01023	-0.0148561	1.22031	-0.425942	0.670641	0.997541	-0.425269	LAG3
OID01299	-0.0332478	6.59601	-0.425598	0.670888	0.997541	-0.424929	CNDP1
OID01426	0.0494179	3.49413	0.423114	0.672693	0.997541	0.422455	CD74
OID01314	-0.0394213	6.43794	-0.421387	0.673952	0.997541	-0.42073	PCDH17
OID00742	-0.0570006	7.94845	-0.420887	0.674315	0.997541	-0.420233	WIF-1
OID05420	0.0270591	0.905411	0.420562	0.674552	0.997541	0.419909	PSPN
OID00514	0.0143218	0.402696	0.420194	0.674819	0.997541	0.419544	IL-15RA
OID01209	-0.043038	4.00057	-0.420084	0.674904	0.997541	-0.419427	ROR1
OID00499	-0.0200514	0.483954	-0.417984	0.676431	0.997541	-0.417338	CD6
OID01129	0.0627238	6.07653	0.415375	0.678339	0.997541	0.414731	ACP6
OID01425	0.034284	0.86383	0.414662	0.678857	0.997541	0.414023	PLA2G4A
OID01070	-0.026446	1.8727	-0.412511	0.68043	0.997541	-0.411876	YES1
OID00541	0.0121016	0.498581	0.41175	0.680987	0.997541	0.411117	EN-RAGE
OID00642	0.0196405	0.80785	0.409772	0.682435	0.997541	0.409143	PON3
OID01487	0.0399897	6.25289	0.409433	0.682683	0.997541	0.408804	LAMA4
OID01252	0.0412893	2.35867	0.409211	0.682846	0.997541	0.408583	ST6GAL1
OID00641	-0.0292092	6.03042	-0.409161	0.682883	0.997541	-0.408533	COL1A1
OID00332	0.0171721	3.76205	0.409149	0.682901	0.997541	0.408507	CDH3
OID01437	0.0436809	4.89026	0.407849	0.683847	0.997541	0.407219	CST6
OID01392	0.0126393	0.226937	0.407443	0.684149	0.997541	0.406808	MRC2
OID01410	-0.043745	6.45566	-0.406565	0.684787	0.997541	-0.405939	HAVCR2
OID00468	-0.0405036	2.93226	-0.405053	0.685919	0.997541	-0.404399	VEGFD
OID00971	-0.0416471	4.00455	-0.404743	0.686124	0.997541	-0.40412	MILR1
OID00677	-0.0366174	3.92738	-0.403888	0.686756	0.997541	-0.403261	VEGFR-2
OID00486	-0.0658585	3.25236	-0.402976	0.687422	0.997541	-0.402357	CXCL11
OID00978	-0.0264668	1.18143	-0.402084	0.688074	0.997541	-0.40147	PTH1R
OID00585	0.0390973	6.25046	0.400991	0.688881	0.997541	0.400374	TIMP4
OID00666	0.0547575	3.35962	0.400026	0.689594	0.997541	0.399406	IL6
OID01448	-0.0442191	7.69662	-0.397657	0.69133	0.997541	-0.397051	VSIG4
OID00420	-0.0222434	2.41906	-0.39758	0.691386	0.997541	-0.396975	CD84
OID01050	-0.0305923	1.77971	-0.395721	0.692763	0.997541	-0.395109	CAPG
OID01035	0.0125618	0.724452	0.394495	0.693663	0.997541	0.393889	CSNK1D
OID00937	0.0203659	1.90546	0.394427	0.693714	0.997541	0.393821	GLB1
OID01300	-0.0218101	1.74463	-0.392793	0.694913	0.997541	-0.392197	OSMR
OID00465	-0.0594861	5.83858	-0.392725	0.694963	0.997541	-0.392129	HSP 27
OID00494	0.0192917	1.00941	0.392064	0.695455	0.997541	0.391463	OSM
OID00326	-0.0442069	9.53438	-0.389374	0.697439	0.997541	-0.38878	LAYN
OID01268	0.0367123	3.44916	0.387514	0.69881	0.997541	0.386928	THBS4
OID01276	-0.0474802	3.2727	-0.386531	0.699536	0.997541	-0.385947	CCL18
OID00714	0.0391839	7.1533	0.386464	0.699589	0.997541	0.385876	TLR3
OID00358	-0.0278404	7.16915	-0.384125	0.701319	0.997541	-0.383541	DDR1
OID01006	0.0157711	0.857385	0.382518	0.702516	0.997541	0.381926	FCRL6
OID01255	-0.037334	2.23339	-0.381587	0.703194	0.997541	-0.381012	IGFBP3
OID01134	-0.0569341	6.27865	-0.38009	0.704303	0.997541	-0.379518	ANGPTL7
OID05134	-0.0468746	6.21263	-0.379113	0.705032	0.997541	-0.378537	CDH15
OID01376	-0.0209478	0.626265	-0.378472	0.705502	0.997541	-0.377903	DCBLD2
OID05415	0.0134109	0.275847	0.378312	0.705621	0.997541	0.377744	NT5C3A
OID01052	-0.0476544	4.37803	-0.378272	0.705651	0.997541	-0.377704	NUCB2
OID00616	0.0925537	5.17154	0.377345	0.706338	0.997541	0.376778	MB
OID00602	0.0375043	10.968	0.375892	0.707418	0.997541	0.375326	IL-6RA
OID01454	0.0423726	5.2104	0.371583	0.710618	0.997541	0.371027	CRELD2
OID00360	-0.0165265	7.01522	-0.36954	0.712141	0.997541	-0.368982	CTSS
OID00727	-0.0238432	1.55613	-0.36917	0.712412	0.997541	-0.368619	S100A11
OID01428	-0.0381657	3.90406	-0.367129	0.713934	0.997541	-0.366578	PTPRF
OID00385	-0.0179138	0.428271	-0.36632	0.714537	0.997541	-0.365769	ADAM-TS13
OID01135	-0.0524484	8.9497	-0.366178	0.714645	0.997541	-0.365625	CLEC5A
OID01262	0.0190349	1.32663	0.365182	0.715382	0.997541	0.364638	GNLY
OID00451	-0.0408599	2.55391	-0.364573	0.715837	0.997541	-0.364028	FABP2
OID00315	-0.0303368	2.02074	-0.364441	0.715934	0.997541	-0.363898	SIGLEC1
OID00746	-0.0249894	10.4258	-0.362927	0.717067	0.997541	-0.362381	FR-alpha
OID01320	-0.0459494	3.343	-0.361407	0.7182	0.997541	-0.360866	HS6ST1
OID00477	-0.0266369	1.82826	-0.360778	0.718666	0.997541	-0.360242	CD244
OID01107	0.0121752	0.153466	0.360388	0.718961	0.997541	0.359848	FKBP1B
OID05466	0.0202501	0.216847	0.359599	0.719554	0.997541	0.359055	CXCL14
OID00330	-0.0160703	0.43867	-0.355559	0.722565	0.997541	-0.355032	WFIKKN1
OID00630	-0.0308926	2.69214	-0.354974	0.723003	0.997541	-0.354449	CASP-3
OID01093	-0.0105184	0.651396	-0.354821	0.723122	0.997541	-0.35429	RARRES1
OID01372	-0.0186379	0.928215	-0.354642	0.723251	0.997541	-0.354117	NINJ1
OID00565	0.0353729	5.10799	0.352347	0.72497	0.997541	0.351825	ITGB2
OID01253	0.0251855	-0.0827177	0.349363	0.727205	0.997541	0.348846	IL7R
OID01285	0.0286381	1.3909	0.348789	0.727634	0.997541	0.348274	MFAP5
OID05484	0.0147884	0.376734	0.346843	0.729093	0.997541	0.346332	UBAC1
OID01433	0.0393264	6.47323	0.346135	0.729628	0.997541	0.345621	FUCA1
OID00687	-0.029239	6.10277	-0.345398	0.73018	0.997541	-0.344886	TGF-alpha
OID00478	-0.0191853	1.46451	-0.344849	0.730589	0.997541	-0.344342	IL7
OID01046	0.0136087	0.212095	0.344262	0.73103	0.997541	0.343756	PRKAB1
OID00351	0.0430037	2.11694	0.340372	0.733952	0.997541	0.339873	BMP-4
OID05139	-0.0360844	4.81381	-0.340023	0.734218	0.997541	-0.33952	GPNMB
OID00963	0.0129262	1.38667	0.33942	0.734671	0.997541	0.338918	TRAF2
OID01403	0.0384676	8.6308	0.339162	0.734865	0.997541	0.338661	MFGE8
OID00598	-0.0300192	6.20744	-0.337831	0.735864	0.997541	-0.337336	DLK-1
OID01162	-0.0240335	9.7858	-0.337713	0.735957	0.997541	-0.337213	QDPR
OID01116	-0.00675439	-0.0761826	-0.335534	0.737593	0.997541	-0.335043	TMPRSS15
OID00348	0.0373998	6.92421	0.332676	0.739747	0.997541	0.332188	CPM
OID00353	0.0410218	7.53385	0.331933	0.740308	0.997541	0.331445	MDGA1
OID00398	-0.025454	3.03926	-0.331839	0.740379	0.997541	-0.331351	TIE2
OID01073	-0.0167805	-0.899654	-0.331471	0.740654	0.997541	-0.330987	VASH1
OID00327	-0.0187738	1.66262	-0.330801	0.741164	0.997541	-0.330312	NEP
OID01388	0.0384697	-0.528727	0.330707	0.741235	0.997541	0.330219	LYAR
OID05454	0.0206318	0.220147	0.330431	0.741438	0.997541	0.329949	PTP4A1
OID01121	-0.0335127	7.65231	-0.328858	0.742627	0.997541	-0.328376	LRIG1
OID00458	-0.0136984	0.455509	-0.328239	0.743092	0.997541	-0.327761	PD-L2
OID01057	-0.0117446	0.476726	-0.325488	0.74517	0.997541	-0.325014	SIRT5
OID00424	0.0364451	0.656817	0.324051	0.746259	0.997541	0.323576	DECR1
OID05443	0.0627127	-0.567969	0.32185	0.747924	0.997541	0.321378	USO1
OID05464	0.0119258	0.0610063	0.321671	0.748055	0.997541	0.321205	HMBS
OID00482	0.0403147	3.18952	0.319512	0.74969	0.997541	0.319049	IL6
OID01473	0.0213544	2.78925	0.318834	0.750205	0.997541	0.318368	CD58
OID01049	-0.0257538	5.01159	-0.317981	0.750851	0.997541	-0.317518	BAMBI
OID01024	0.0136475	0.693513	0.316719	0.751811	0.997541	0.316253	IL5
OID00736	-0.0263037	-0.71525	-0.315772	0.752523	0.997541	-0.315315	CD70
OID01127	-0.00480265	9.69829	-0.315378	0.752821	0.997541	-0.314922	CD164
OID05457	0.0282617	3.66534	0.313606	0.754168	0.997541	0.313148	FLT3
OID00461	0.0377337	3.79906	0.312185	0.755246	0.997541	0.31173	TNFRSF13B
OID00433	-0.0467	3.70663	-0.311222	0.755973	0.997541	-0.310774	XCL1
OID01486	0.042993	4.83901	0.311174	0.756013	0.997541	0.310721	FCER2
OID00981	0.0180827	-1.29278	0.310838	0.756265	0.997541	0.31039	NF2
OID00479	0.0328818	10.256	0.308639	0.757934	0.997541	0.308195	OPG
OID01356	-0.0138015	0.208174	-0.307693	0.758653	0.997541	-0.30725	DCTN2
OID00716	-0.0263791	4.29321	-0.307507	0.758797	0.997541	-0.307061	RET
OID01143	0.0147397	1.39458	0.306076	0.759886	0.997541	0.305631	CDHR5
OID00701	-0.00866586	11.9125	-0.305318	0.760462	0.997541	-0.304874	MIA
OID01067	0.0234766	0.468398	0.304633	0.760979	0.997541	0.304195	PLIN1
OID01461	0.0241763	10.897	0.303418	0.761905	0.997541	0.30298	SEMA7A
OID00504	-0.046102	6.33047	-0.302012	0.762974	0.997541	-0.301578	MCP-4
OID01112	0.024448	1.82904	0.300992	0.76375	0.997541	0.30056	PTK7
OID00648	-0.0238593	3.32638	-0.299865	0.764608	0.997541	-0.299435	PDGF subunit A
OID00381	-0.0238138	8.78396	-0.299842	0.764625	0.997541	-0.299413	ADM
OID01163	0.008365	1.05589	0.299664	0.764762	0.997541	0.299233	SNAP23
OID00584	-0.0282381	4.10338	-0.299598	0.764811	0.997541	-0.299169	Notch 3
OID01443	0.0280296	6.0814	0.299056	0.765227	0.997541	0.298623	NID2
OID01401	0.0304316	7.58086	0.298287	0.765815	0.997541	0.297854	MATN2
OID01062	0.0136784	1.24366	0.298198	0.765882	0.997541	0.297766	RCOR1
OID00409	-0.0233042	2.78448	-0.297881	0.76612	0.997541	-0.297454	IL18
OID00331	-0.0352159	7.67774	-0.297484	0.766424	0.997541	-0.297055	TMPRSS5
OID01055	-0.0127628	1.24559	-0.296428	0.76723	0.997541	-0.296	CES2
OID01235	0.0516337	0.453339	0.295462	0.767964	0.997541	0.29504	CA3
OID01223	0.0789755	2.23466	0.29504	0.768294	0.997541	0.294607	CA1
OID01451	0.0295867	5.50389	0.294008	0.769075	0.997541	0.293585	CLEC14A
OID01434	-0.0303767	5.83628	-0.293462	0.769492	0.997541	-0.29304	ESAM
OID00412	0.0121066	1.10197	0.292359	0.770332	0.997541	0.291941	RAGE
OID01309	-0.0204269	0.912724	-0.291961	0.770635	0.997541	-0.291545	TNFRSF10A
OID01257	-0.0278489	4.32426	-0.290773	0.771542	0.997541	-0.290358	VCAM1
OID05162	-0.0326675	8.42978	-0.290016	0.772123	0.997541	-0.289599	ADAM15
OID01152	0.0173922	1.54151	0.289522	0.772497	0.997541	0.28911	ADGRG2
OID00431	0.0154429	7.68659	0.289333	0.772642	0.997541	0.288921	PRELP
OID01167	-0.0206636	1.83862	-0.288829	0.773032	0.997541	-0.288411	COMT
OID00682	0.0216534	4.75676	0.288748	0.773089	0.997541	0.288336	ERBB2
OID01291	-0.0333372	7.83501	-0.288153	0.773544	0.997541	-0.287742	TGFBI
OID00550	0.0101828	0.753205	0.28685	0.77454	0.997541	0.286442	CASP-8
OID01092	0.0197411	-0.556256	0.286675	0.774673	0.997541	0.286268	NUB1
OID01048	0.0112109	0.586918	0.285729	0.775397	0.997541	0.285323	AIFM1
OID05406	-0.0154761	0.261671	-0.285553	0.775531	0.997541	-0.285147	NAMPT
OID01328	-0.00979253	0.301043	-0.285093	0.775901	0.997541	-0.284665	GH2
OID01429	-0.0270965	5.9081	-0.284038	0.776694	0.997541	-0.28363	BCAM
OID05470	-0.0164317	1.18914	-0.283927	0.776785	0.997541	-0.283511	LACTB2
OID00695	-0.0176555	1.98093	-0.283368	0.777215	0.997541	-0.28295	EPHA2
OID01102	-0.0114502	1.32849	-0.279989	0.779794	0.997541	-0.279587	NCF2
OID01477	-0.0353151	2.30209	-0.27685	0.7822	0.997541	-0.276453	CA2
OID01214	0.0346579	6.98824	0.2764	0.782542	0.997541	0.276009	NT-proBNP
OID01470	0.0258591	3.14009	0.272626	0.785439	0.997541	0.272238	SPINT1
OID01013	-0.00973952	0.96996	-0.272391	0.785623	0.997541	-0.271999	SIT1
OID05154	-0.0426794	2.41811	-0.271383	0.786391	0.997541	-0.271	CRIP2
OID00526	0.0110164	0.103511	0.267988	0.789006	0.997541	0.267602	ARTN
OID01274	-0.0365593	5.30837	-0.265943	0.790571	0.997541	-0.265569	COMP
OID05221	-0.0216847	0.32971	-0.265501	0.790911	0.997541	-0.265127	GGT5
OID00538	-0.0242261	2.74194	-0.263945	0.792108	0.997541	-0.263574	SIRT2
OID05408	0.0258422	1.84416	0.263141	0.792731	0.997541	0.262766	VMO1
OID01251	-0.0236907	5.38676	-0.263052	0.792795	0.997541	-0.262682	CD46
OID01416	0.0277056	6.88396	0.261146	0.794267	0.997541	0.260774	CLEC11A
OID01466	-0.0118924	10.5057	-0.26084	0.794501	0.997541	-0.26047	B4GAT1
OID01089	0.0256942	2.49889	0.260584	0.794698	0.997541	0.260215	ENTPD6
OID05434	-0.011831	-0.578643	-0.260217	0.794978	0.997541	-0.259852	ARHGAP25
OID05435	0.0279825	1.49369	0.259474	0.795551	0.997541	0.25911	IL1B
OID00597	0.00772037	3.4748	0.258958	0.795951	0.997541	0.258591	AZU1
OID00619	0.0142995	1.05431	0.258537	0.796274	0.997541	0.258172	PCSK9
OID00418	-0.0208204	7.28758	-0.258362	0.796407	0.997541	-0.258	FS
OID01105	0.00817424	0.519815	0.257986	0.796697	0.997541	0.257624	HPGDS
OID05414	0.017883	0.497314	0.256259	0.798028	0.997541	0.2559	ACAA1
OID00709	0.0135127	-0.445617	0.256237	0.798048	0.997541	0.255874	CDKN1A
OID00556	0.0165424	0.683669	0.255102	0.798929	0.997541	0.254734	CCL20
OID01354	0.00600887	0.0758014	0.253164	0.800418	0.997541	0.252806	LRMP
OID01125	-0.0240362	8.01007	-0.25314	0.800435	0.997541	-0.252784	CTSO
OID01292	-0.0299618	5.3306	-0.250367	0.802574	0.997541	-0.250017	CCL14
OID01326	0.0174219	-1.08639	0.250222	0.802686	0.997541	0.249872	TCL1B
OID01063	-0.00710097	0.348234	-0.249858	0.802967	0.997541	-0.249509	LTA4H
OID01476	-0.0261861	6.69426	-0.249552	0.803205	0.997541	-0.249201	CNTN4
OID01239	0.0150067	1.7336	0.248746	0.803826	0.997541	0.248398	F7
OID05430	-0.0204365	1.17875	-0.248671	0.803887	0.997541	-0.24832	RFNG
OID01168	-0.0268094	7.82585	-0.248439	0.804063	0.997541	-0.248092	CLUL1
OID00355	-0.0195719	3.90689	-0.24767	0.804659	0.997541	-0.247321	PDGF-R-alpha
OID01249	-0.0245709	5.37738	-0.245568	0.806281	0.997541	-0.245226	SELL
OID00733	-0.0389686	2.85135	-0.245285	0.8065	0.997541	-0.244943	CXCL13
OID00711	-0.0357141	7.40011	-0.244549	0.807071	0.997541	-0.244206	MK
OID01142	-0.0106703	7.29905	-0.24417	0.807366	0.997541	-0.243826	SERPINB6
OID01293	0.0265995	5.53808	0.242213	0.808878	0.997541	0.241874	QPCT
OID01259	0.0290143	6.84818	0.241482	0.809442	0.997541	0.241146	TCN2
OID01071	0.0264831	3.65598	0.241104	0.809737	0.997541	0.240766	ENTPD2
OID05460	-0.0303705	8.55907	-0.239314	0.811123	0.997541	-0.238977	NELL1
OID05164	-0.0104939	1.27709	-0.237044	0.812882	0.997541	-0.23671	CEACAM3
OID00673	0.018276	10.0413	0.236487	0.813313	0.997541	0.236155	hK11
OID01231	-0.0383394	5.5902	-0.234402	0.814928	0.997541	-0.234073	REG1A
OID00954	0.00734527	0.148435	0.233841	0.815362	0.997541	0.233514	FGF2
OID01164	0.0111223	1.70915	0.233714	0.815459	0.997541	0.23339	APEX1
OID00707	0.0141353	-0.366261	0.232051	0.816748	0.997541	0.231729	ADAM 8
OID01145	0.016978	1.69541	0.231238	0.817382	0.997541	0.230914	DIABLO
OID00496	-0.0318494	6.16501	-0.231115	0.817476	0.997541	-0.230793	CXCL1
OID00651	0.0166124	1.48071	0.230392	0.818035	0.997541	0.230073	vWF
OID01307	0.0223446	4.93282	0.229892	0.818423	0.997541	0.229574	LYVE1
OID00983	0.0162751	0.84388	0.229806	0.818489	0.997541	0.229488	SH2B3
OID00344	-0.02571	4.92175	-0.228297	0.819662	0.997541	-0.227979	PVR
OID00521	-0.0141212	-0.135419	-0.228232	0.819717	0.997541	-0.22791	TRANCE
OID01234	0.0140487	0.360046	0.228135	0.819791	0.997541	0.227814	GP1BA
OID01384	0.00560219	1.05819	0.22725	0.820474	0.997541	0.226935	PREB
OID00469	0.0123349	-0.275024	0.227167	0.820541	0.997541	0.22685	PARP-1
OID01264	-0.0257056	8.78709	-0.225332	0.821963	0.997541	-0.225021	IGFBP6
OID01001	0.0251549	2.30996	0.223426	0.823444	0.997541	0.223117	FAM3B
OID01397	0.00872268	0.109454	0.222864	0.823881	0.997541	0.222556	TDRKH
OID00568	-0.011225	0.822543	-0.221058	0.825285	0.997541	-0.220753	MMP-9
OID00599	0.0236512	2.58041	0.220734	0.825537	0.997541	0.220429	SPON1
OID01282	-0.0150848	-0.913628	-0.220604	0.825638	0.997541	-0.2203	FAP
OID00535	0.0457257	8.36941	0.217732	0.827873	0.997541	0.21743	CXCL10
OID01148	0.0283225	6.84237	0.21755	0.828015	0.997541	0.217248	KLK10
OID01136	-0.0188329	5.89513	-0.216088	0.829153	0.997541	-0.215788	TINAGL1
OID01481	-0.00371406	0.535783	-0.215177	0.829862	0.997541	-0.214878	SPINK5
OID01459	0.0232919	6.65208	0.213806	0.83093	0.997541	0.21351	SCARF1
OID01441	-0.0126317	2.58293	-0.208618	0.834972	0.997541	-0.208329	CDON
OID01322	0.0195082	2.08777	0.204544	0.83815	0.997541	0.204261	ENTPD6
OID00362	0.0176427	1.73712	0.203905	0.838649	0.997541	0.203622	NAAA
OID01218	-0.0180783	3.94267	-0.203409	0.839033	0.997541	-0.203131	PLXNB2
OID00700	-0.023594	4.72543	-0.19911	0.842392	0.997541	-0.198835	CAIX
OID00416	-0.0118555	9.68121	-0.198007	0.843254	0.997541	-0.197733	SPON2
OID01180	-0.0183167	3.42525	-0.197725	0.843472	0.997541	-0.197454	ADGRE2
OID00652	-0.0150014	2.67951	-0.194965	0.845629	0.997541	-0.194698	PECAM-1
OID00749	-0.0197328	5.75334	-0.193749	0.846581	0.997541	-0.193483	GPNMB
OID00415	-0.0103212	0.796637	-0.193578	0.846713	0.997541	-0.193314	FGF-23
OID00510	0.0267351	6.17381	0.193459	0.846806	0.997541	0.193195	MMP-1
OID00554	-0.00743024	0.401766	-0.19237	0.847658	0.997541	-0.192108	NT-3
OID00965	-0.0140375	2.56778	-0.192181	0.847807	0.997541	-0.191918	LILRB4
OID01106	-0.00858888	-0.554939	-0.192059	0.847901	0.997541	-0.191797	STXBP3
OID00970	0.0150722	2.37948	0.191804	0.8481	0.997541	0.191543	CCL11
OID00734	-0.0221296	2.97493	-0.191676	0.848201	0.997541	-0.191414	MAD homolog 5
OID00646	0.0161443	3.22123	0.191444	0.848382	0.997541	0.191183	ICAM-2
OID05404	0.0249769	3.94972	0.191341	0.848469	0.997541	0.191073	CGB3
OID01226	0.0206104	6.54067	0.191299	0.848495	0.997541	0.191039	ANG
OID00464	0.00972304	0.619725	0.191141	0.848623	0.997541	0.190876	CA5A
OID01417	0.0176918	5.11649	0.190938	0.848779	0.997541	0.190676	PDGFRB
OID00488	0.0125394	2.11478	0.188394	0.850769	0.997541	0.188137	TRAIL
OID01455	0.0101955	0.878874	0.18576	0.852834	0.997541	0.185504	ITGA5
OID01153	0.0187057	2.95348	0.182764	0.855178	0.997541	0.182516	TYMP
OID00508	0.00416163	0.745294	0.181639	0.85606	0.997541	0.181392	IL-10RA
OID00583	0.0157107	5.28352	0.180143	0.857233	0.997541	0.179897	LTBR
OID00492	-0.00741376	0.208343	-0.179405	0.857811	0.997541	-0.179161	IL-2RB
OID00717	-0.0379778	0.889493	-0.178302	0.858675	0.997541	-0.178061	VIM
OID00638	0.0117568	13.1012	0.177892	0.858998	0.997541	0.17765	IGFBP-7
OID00741	0.00749473	0.579049	0.177571	0.859252	0.997541	0.177327	MUC-16
OID01074	0.00795427	0.408871	0.1754	0.860952	0.997541	0.175162	LAT2
OID01351	-0.00684635	-1.98259	-0.175307	0.861028	0.997541	-0.175066	SULT2A1
OID01207	0.014124	7.44207	0.174912	0.861335	0.997541	0.174675	METRNL
OID00502	0.0137202	0.645078	0.174513	0.861649	0.997541	0.174275	SLAMF1
OID00384	0.0182289	8.60287	0.174248	0.861856	0.997541	0.174012	PGF
OID05481	-0.00735749	0.0618162	-0.174157	0.861928	0.997541	-0.173921	ACTN4
OID01319	-0.0199647	3.26462	-0.173553	0.862401	0.997541	-0.173318	VEGFD
OID01318	0.0101674	-0.0431976	0.170921	0.86447	0.997541	0.170687	STX6
OID01187	-0.0127122	2.89713	-0.169556	0.86554	0.997541	-0.169326	CD1C
OID05413	0.0208477	2.1878	0.167988	0.866772	0.997541	0.16776	CBLN4
OID01079	0.00800578	0.188122	0.166945	0.867594	0.997541	0.166716	MAEA
OID01053	0.0114696	-0.170859	0.16686	0.867664	0.997541	0.166627	NOS3
OID00459	0.00781182	7.46239	0.166127	0.868236	0.997541	0.1659	CTSL1
OID00436	-0.00788564	0.594412	-0.162088	0.871411	0.997541	-0.161866	CEACAM8
OID01431	0.0137572	5.41983	0.160998	0.872267	0.997541	0.160779	IGF2R
OID01406	-0.0138449	3.9866	-0.159428	0.873502	0.997541	-0.159211	ITGB1
OID01408	-0.0153848	8.55666	-0.157833	0.874757	0.997541	-0.157619	SPINT2
OID00724	-0.0163267	4.9458	-0.157004	0.875408	0.997541	-0.156793	WISP-1
OID00576	-0.0151228	8.41768	-0.156843	0.875535	0.997541	-0.156631	MCP-1
OID00617	-0.0154676	8.13704	-0.156497	0.875807	0.997541	-0.156286	TNFSF13B
OID01458	-0.006712	9.95821	-0.155712	0.876427	0.997541	-0.1555	CD99L2
OID01109	0.0152947	-0.166407	0.154142	0.877662	0.997541	0.153934	WAS
OID05419	0.0182129	0.339581	0.151765	0.879538	0.997541	0.151555	S100A16
OID05456	0.017632	3.25938	0.151226	0.879961	0.997541	0.151019	VWA1
OID00606	0.0126331	3.29938	0.151023	0.880118	0.997541	0.15082	TR-AP
OID00572	-0.0137485	7.67837	-0.150488	0.880541	0.997541	-0.150284	ALCAM
OID01485	-0.0175216	7.1562	-0.149757	0.881116	0.997541	-0.149554	ROBO1
OID01194	-0.0129826	7.14484	-0.14936	0.881431	0.997541	-0.149155	VCAN
OID01273	-0.0130293	3.33102	-0.149125	0.881614	0.997541	-0.148924	NOTCH1
OID00379	-0.0156547	5.57038	-0.149046	0.881677	0.997541	-0.148843	BMP-6
OID01131	-0.00494635	1.29901	-0.148061	0.882454	0.997541	-0.147859	S100P
OID01374	0.0126243	2.41879	0.147669	0.882763	0.997541	0.147468	KAZALD1
OID00950	0.00533776	0.16249	0.14664	0.883572	0.997541	0.146443	IRAK1
OID00976	0.00456004	0.83768	0.145388	0.884559	0.997541	0.145192	EIF4G1
OID01123	-0.00856661	1.69485	-0.145163	0.884738	0.997541	-0.144966	AHCY
OID01216	-0.0162365	7.49117	-0.144059	0.885607	0.997541	-0.143865	CHL1
OID00586	0.00992178	9.21582	0.143742	0.885858	0.997541	0.143547	CNTN1
OID00649	-0.0128606	9.36598	-0.142294	0.886999	0.997541	-0.142102	TNF-R1
OID01310	-0.00413693	0.234288	-0.141117	0.887928	0.997541	-0.140927	NFKBIE
OID00404	0.0174402	5.53661	0.139949	0.888849	0.997541	0.13976	CXCL1
OID01158	-0.00361639	1.53986	-0.138249	0.89019	0.997541	-0.138064	ANXA4
OID00725	-0.00703268	0.53157	-0.137888	0.890477	0.997541	-0.1377	CXL17
OID00654	0.0175311	2.65671	0.135052	0.892714	0.997541	0.134871	CCL16
OID00715	-0.00481079	1.2432	-0.131647	0.895404	0.997541	-0.131469	LYN
OID05169	-0.00956098	1.99344	-0.131487	0.895529	0.997541	-0.131311	IL15
OID00563	-0.0123691	7.21405	-0.130777	0.896091	0.997541	-0.130601	TNFRSF14
OID05492	0.00896347	0.671331	0.129221	0.897322	0.997541	0.129045	GPA33
OID01256	0.0153607	6.84068	0.127926	0.898343	0.997541	0.127755	PAM
OID01335	-0.0114798	3.07448	-0.126224	0.89969	0.997541	-0.126053	CFC1
OID01224	0.0120464	9.19267	0.125039	0.900625	0.997541	0.124872	TIMP1
OID00577	0.0117191	6.90227	0.124671	0.900916	0.997541	0.124504	CD163
OID05176	-0.0134147	-1.1411	-0.124325	0.901193	0.997541	-0.124154	PRTFDC1
OID01175	0.00215198	10.6948	0.123918	0.901512	0.997541	0.123752	FAM3C
OID00589	0.0231332	4.18696	0.122538	0.902602	0.997541	0.122375	FABP4
OID00693	-0.00647264	1.83708	-0.121981	0.903044	0.997541	-0.121818	PVRL4
OID01313	-0.00675909	0.543798	-0.120502	0.904213	0.997541	-0.120341	WNT9A
OID01031	0.00905553	1.23721	0.119855	0.904725	0.997541	0.119695	CLEC1A
OID00667	0.00974058	2.20795	0.11516	0.908442	0.997541	0.115004	CD48
OID01111	-0.00420633	0.597449	-0.115054	0.908526	0.997541	-0.114898	RRM2B
OID00396	-0.0132286	6.97485	-0.113792	0.909528	0.997541	-0.113634	TRAIL-R2
OID01414	0.00515153	0.489741	0.113531	0.90973	0.997541	0.113379	INHBC
OID05436	0.00412106	0.430711	0.109921	0.912588	0.997541	0.109775	CCT5
OID00310	0.0113871	3.5906	0.109709	0.912756	0.997541	0.109563	MSR1
OID05421	0.0056382	0.652687	0.109622	0.912825	0.997541	0.109476	DCTPP1
OID00549	-0.0159683	4.1192	-0.109526	0.912902	0.997541	-0.109379	MCP-2
OID00288	-0.00649926	2.37274	-0.109387	0.913012	0.997541	-0.10924	NRP2
OID00560	-0.0105853	3.2951	-0.108949	0.913358	0.997541	-0.108803	ADA
OID01097	0.00290301	0.238193	0.108543	0.913679	0.997541	0.108399	METAP1
OID01265	-0.00726893	0.344259	-0.107485	0.914518	0.997541	-0.107342	TNC
OID05437	0.00521975	0.413101	0.107039	0.914871	0.997541	0.106897	CASP2
OID01091	0.00616834	-0.0104947	0.106339	0.915425	0.997541	0.106198	ITGB1BP1
OID00625	0.00905538	3.61689	0.106026	0.915674	0.997541	0.105885	JAM-A
OID01385	-0.0086901	2.63263	-0.105565	0.91604	0.997541	-0.105423	IL17RB
OID00655	0.00765303	1.66435	0.104681	0.916741	0.997541	0.104539	TXLNA
OID00346	0.00948079	6.47229	0.104432	0.916938	0.997541	0.104292	SKR3
OID01360	0.00595354	0.267411	0.104019	0.917265	0.997541	0.103879	METAP1D
OID00670	-0.00829536	6.27214	-0.10387	0.917382	0.997541	-0.103731	IFN-gamma-R1
OID01058	0.00822144	1.73463	0.103832	0.917412	0.997541	0.103694	ST3GAL1
OID01339	0.00385406	0.860871	0.103691	0.917526	0.997541	0.103551	BGN
OID00523	-0.00781281	1.11583	-0.10215	0.918746	0.997541	-0.102013	IL-12B
OID01352	-0.00617596	0.0504612	-0.101918	0.918929	0.997541	-0.101782	ARHGAP1
OID00694	0.0102746	6.42144	0.100209	0.920285	0.997541	0.100075	FASLG
OID01246	-0.00538777	-0.798114	-0.100181	0.920306	0.997541	-0.100048	CCL5
OID01114	0.0109716	2.93922	0.0996728	0.920709	0.997541	0.0995404	EGFL7
OID00680	0.00789555	0.0685359	0.097159	0.922704	0.997541	0.0970286	S100A4
OID01475	-0.00773636	8.95774	-0.0970417	0.922797	0.997541	-0.0969117	NOV
OID00334	0.0154945	5.34804	0.0965227	0.923208	0.997541	0.0963934	GM-CSF-R-alpha
OID00592	0.008007	1.46988	0.0954255	0.924078	0.997541	0.0952986	CCL24
OID00529	0.00425549	0.125004	0.0935624	0.925555	0.997541	0.0934383	TNF
OID01277	-0.00196875	2.85337	-0.0918457	0.926917	0.997541	-0.0917239	DEFA1
OID00672	0.00649046	2.40284	0.0912024	0.92743	0.997541	0.0910791	TRAIL
OID00546	-0.00515951	-0.129241	-0.0907878	0.927757	0.997541	-0.0906674	IL4
OID00501	0.00827982	2.5757	0.0904988	0.927986	0.997541	0.0903788	IL18
OID00722	0.00948739	2.08155	0.0904588	0.928018	0.997541	0.0903382	TNFRSF4
OID01298	-0.00863096	0.590987	-0.0899582	0.928416	0.997541	-0.0898378	TIMD4
OID01250	0.00729626	4.81735	0.0876567	0.930242	0.997541	0.0875405	NID1
OID01421	-0.00802515	2.29673	-0.0874121	0.930436	0.997541	-0.0872963	B4GALT1
OID01018	-0.00404079	0.697446	-0.0871717	0.930629	0.997541	-0.0870533	DDX58
OID00979	-0.00291666	0.758268	-0.0869536	0.9308	0.997541	-0.0868384	BIRC2
OID05473	0.00440183	0.180516	0.0840421	0.933111	0.997541	0.0839308	MYO9B
OID00999	0.0126273	4.29627	0.0836128	0.933452	0.997541	0.0835021	STC1
OID00600	0.00202704	1.93442	0.0831636	0.93381	0.997541	0.0830521	MPO
OID00986	-0.00429617	0.0682908	-0.0829121	0.93401	0.997541	-0.0828011	JUN
OID00422	0.00881768	0.711182	0.0815057	0.935127	0.997541	0.0813964	SERPINA12
OID00611	0.00514211	2.50704	0.0806243	0.935826	0.997541	0.0805176	AP-N
OID00368	0.00732575	3.50226	0.0802809	0.936099	0.997541	0.0801741	IL12
OID00447	-0.0084227	7.69271	-0.0786598	0.937387	0.997541	-0.0785545	PRSS8
OID01086	-0.00284437	1.64934	-0.0776308	0.938205	0.997541	-0.0775264	PLXDC1
OID01347	0.00379671	0.278969	0.0763875	0.939192	0.997541	0.0762852	PROK1
OID00403	0.00887559	7.06201	0.0762175	0.939326	0.997541	0.0761167	IL-17D
OID01261	-0.00748045	7.1207	-0.0757178	0.939723	0.997541	-0.0756177	CA4
OID00683	0.00591192	7.79142	0.0757152	0.939726	0.997541	0.0756144	ERBB3
OID00317	0.00360245	7.90911	0.0732271	0.941703	0.997541	0.0731297	ADAM 22
OID05429	0.00203338	7.16002	0.0705604	0.943823	0.997541	0.0704661	SCG2
OID01159	-0.00372647	0.601555	-0.070314	0.94402	0.997541	-0.0702177	ANXA11
OID00400	-0.00605068	2.05727	-0.0701079	0.944182	0.997541	-0.0700146	IL1RL2
OID01462	-0.00499182	10.8365	-0.0686442	0.945346	0.997541	-0.0685529	COLEC12
OID01423	-0.00710611	4.81186	-0.0677883	0.946025	0.997541	-0.0676987	PARK7
OID01019	0.00288156	1.27234	0.0675414	0.946222	0.997541	0.0674522	IL12RB1
OID01241	0.00618946	4.85966	0.0661516	0.947327	0.997541	0.0660642	KIT
OID00959	0.00188183	0.660196	0.0661183	0.947354	0.997541	0.0660299	ITGA6
OID01444	-0.00562447	4.89068	-0.0631189	0.949738	0.997541	-0.0630355	DAG1
OID00949	0.00239039	0.786443	0.0592958	0.952779	0.997541	0.0592168	CLEC4C
OID00446	0.00584606	7.35676	0.0587481	0.953214	0.997541	0.0586706	LPL
OID00587	0.00280516	1.38754	0.0566244	0.954906	0.997541	0.0565466	CDH5
OID01489	-0.00600007	9.28587	-0.0563662	0.95511	0.997541	-0.0562914	RELT
OID01270	-0.00363533	1.44393	-0.0558756	0.9555	0.997541	-0.0558019	TIE1
OID01418	-0.00846408	9.66055	-0.0547179	0.956421	0.997541	-0.0546457	COCH
OID05183	-0.00161229	-0.76402	-0.0532568	0.957584	0.997541	-0.0531858	ASGR1
OID01488	0.00649596	8.86818	0.0531407	0.957676	0.997541	0.0530703	LAIR1
OID00299	-0.00457237	2.55029	-0.0525573	0.95814	0.997541	-0.0524874	EFNA4
OID00339	-0.00558227	3.46425	-0.0511697	0.959244	0.997541	-0.0511018	GZMA
OID00608	-0.0048743	1.14312	-0.0503796	0.959873	0.997541	-0.0503127	PSP-D
OID00363	-0.0060247	5.44491	-0.0492327	0.960786	0.997541	-0.0491674	N2DL-2
OID01359	-0.00157836	0.201505	-0.0483096	0.96152	0.997541	-0.0482459	CDNF
OID01104	-0.00136062	0.305438	-0.0482536	0.961571	0.997541	-0.0481828	PSMA1
OID00679	0.0036723	1.19361	0.0471316	0.962458	0.997541	0.0470693	PODXL
OID01133	-0.00303696	2.39893	-0.0466703	0.962826	0.997541	-0.0466081	CD2AP
OID00132	0.00486828	2.96508	0.0464731	0.962982	0.997541	0.0464118	MEPE
OID01009	0.00177772	1.40732	0.0418147	0.966691	0.997541	0.0417589	AREG
OID05472	-0.00270774	1.25732	-0.0409499	0.967379	0.997541	-0.040896	SCLY
OID05433	-0.00137926	1.83325	-0.0407066	0.967573	0.997541	-0.040653	AIF1
OID05428	-0.0035104	2.26865	-0.0402097	0.967969	0.997541	-0.0401559	AKR1B1
OID01304	0.00510511	3.07078	0.0401485	0.968017	0.997541	0.0400956	CRTAC1
OID01184	0.00473762	6.14028	0.0372899	0.970293	0.997541	0.0372408	REG4
OID01061	-0.00336162	4.59414	-0.0369304	0.970579	0.997541	-0.0368816	CA14
OID00304	-0.00166556	0.668003	-0.0359098	0.971392	0.997541	-0.0358625	CRTAM
OID00308	-0.00428852	5.21584	-0.0352433	0.971923	0.997541	-0.0351969	CD38
OID00516	-0.00454468	0.0184471	-0.0345817	0.97245	0.997541	-0.0345362	IL-22 RA1
OID00480	-0.00335103	4.1018	-0.034073	0.972855	0.997541	-0.0340281	LAP TGF-beta-1
OID00513	0.00812422	6.27098	0.0331354	0.973601	0.997541	0.0330918	CCL19
OID01100	0.00128784	1.66323	0.032765	0.973896	0.997541	0.0327218	SERPINA9
OID01068	-0.00119642	-0.0595189	-0.0315324	0.974878	0.997541	-0.0314907	PRKRA
OID01118	-0.00113961	0.0032502	-0.0312956	0.975068	0.997541	-0.0312529	FOSB
OID00591	0.00319248	3.82933	0.0284779	0.977311	0.997541	0.0284404	PAI
OID01301	-0.00250803	7.50802	-0.0269899	0.978496	0.997541	-0.0269544	C1QTNF1
OID05485	-0.00171556	0.265594	-0.0267897	0.978656	0.997541	-0.0267541	GGA1
OID00476	-0.0021823	3.99388	-0.0253011	0.979841	0.997541	-0.0252676	CDCP1
OID00337	-0.00165669	10.273	-0.0196974	0.984306	0.997541	-0.0196713	CD200
OID01378	-0.00324872	4.52356	-0.0190161	0.984848	0.997541	-0.0189911	CPXM1
OID01413	0.00223698	5.03874	0.0183604	0.985371	0.997541	0.0183362	ANGPTL4
OID00559	-0.00072964	0.288097	-0.0181014	0.985577	0.997541	-0.0180776	IL5
OID01110	0.000614737	0.10011	0.0147877	0.988217	0.997541	0.0147682	PTPRJ
OID01130	-0.00188	2.92865	-0.0147207	0.988271	0.997541	-0.0147008	TFF2
OID00647	0.000522155	12.5624	0.0146528	0.988325	0.997541	0.0146336	KLK6
OID01051	-0.000367122	-0.6091	-0.0128645	0.989749	0.997541	-0.0128476	BID
OID00364	-0.00101167	3.36739	-0.0127594	0.989833	0.997541	-0.0127424	PLXNB1
OID00639	0.00116738	8.7737	0.0124984	0.990041	0.997541	0.0124818	CD93
OID01263	-0.00105223	-0.145064	-0.0124765	0.990059	0.997541	-0.0124601	CES1
OID00336	-0.00127859	3.46365	-0.0118096	0.99059	0.997541	-0.011794	SCARA5
OID00697	0.0013669	4.49729	0.0107336	0.991447	0.997541	0.0107195	Gal-1
OID01056	0.000420423	-0.757644	0.00949497	0.992434	0.997541	0.00948235	INPPL1
OID00603	0.00113987	2.9786	0.00790166	0.993704	0.997541	0.00789127	RETN
OID01373	-0.0006669	-1.33109	-0.00734795	0.994145	0.997541	-0.00733807	NCLN
OID00702	0.000444161	4.53978	0.00702391	0.994403	0.997541	0.0070146	CTSV
OID00720	0.000233432	0.665929	0.0069633	0.994452	0.997541	0.006954	TCL1A
OID01083	-0.000309882	-0.919741	-0.00695718	0.994456	0.997541	-0.00694803	MAGED1
OID01289	-0.000687454	8.47911	-0.00641622	0.994887	0.997541	-0.00640778	PCOLCE
OID05467	-0.000707622	2.08581	-0.00610988	0.995131	0.997541	-0.00610184	HSPB6
OID00988	-0.000181001	-0.270851	-0.00517943	0.995873	0.997541	-0.00517262	CLEC4D
OID01338	0.00035673	4.60846	0.00314744	0.997492	0.998327	0.00314325	CRISP2
OID00582	-3.92831e-05	8.64899	-0.000529501	0.999578	0.999578	-0.000528805	PLC

## Sheet: ST5 S5x plasma Olink PD vs AD
OlinkID	logFC	AveExpr	t	P.Value	adj.P.Val	z.std	Gene
OID01128	0.696777	6.35709	6.10875	5.8262e-09	6.96813e-06	5.82167	DDC
OID01172	-0.354642	5.5163	-4.94143	1.67188e-06	0.000999782	-4.78951	NOMO1
OID01121	-0.294024	3.6942	-4.47058	1.34996e-05	0.00538184	-4.35185	LRIG1
OID01160	-0.225487	3.43643	-4.15393	4.96007e-05	0.0148306	-4.0575	SIGLEC7
OID00379	-0.334231	4.92141	-4.03586	8.04082e-05	0.0192336	-3.94318	BMP-6
OID00439	-0.759996	8.23842	-3.90835	0.000131537	0.0262197	-3.82356	CCL17
OID01185	-0.477715	4.39783	-3.80181	0.000197176	0.033689	-3.72261	SUMF2
OID00405	-0.314164	6.4038	-3.70701	0.000281058	0.0404584	-3.63216	LOX-1
OID00676	-0.2681	7.92071	-3.68435	0.000304453	0.0404584	-3.61148	hK8
OID01138	-0.440179	4.25707	-3.57353	0.000442956	0.0525573	-3.51307	ENO2
OID01088	-0.47683	1.49343	-3.5434	0.000496315	0.0525573	-3.48274	MAX
OID00338	-0.140903	6.02683	-3.5095	0.000571525	0.0525573	-3.44478	NTRK2
OID00401	-0.607129	9.45169	-3.45613	0.000681111	0.0525573	-3.39707	PDGF subunit B
OID01492	-0.325032	3.42181	-3.42573	0.000758193	0.0525573	-3.36762	FUT3/FUT5
OID00307	-0.440102	10.0138	-3.40862	0.000808979	0.0525573	-3.3497	CPA2
OID01120	-0.316139	3.16119	-3.38901	0.000862819	0.0525573	-3.33181	CLMP
OID01073	-0.613719	0.532878	-3.37551	0.000894708	0.0525573	-3.3217	VASH1
OID01036	-0.453845	3.79829	-3.36184	0.000937077	0.0525573	-3.30877	TOP2B
OID00339	-0.2639	4.77655	-3.36781	0.000937119	0.0525573	-3.30875	GZMA
OID00648	-0.470357	3.60607	-3.35573	0.00095333	0.0525573	-3.30395	PDGF subunit A
OID01065	-0.536925	3.87798	-3.34705	0.000981365	0.0525573	-3.29582	FOXO1
OID00382	-0.674795	5.6348	-3.34544	0.000990887	0.0525573	-3.2931	CD40-L
OID00348	-0.15391	8.92787	-3.34412	0.00101072	0.0525573	-3.28753	CPM
OID00378	-0.322704	7.81039	-3.29286	0.00118487	0.059046	-3.2425	KYNU
OID01052	-0.400771	5.07856	-3.25746	0.00133908	0.0623564	-3.20747	NUCB2
OID01135	-0.20129	4.63578	-3.24252	0.00140962	0.0623564	-3.19267	CLEC5A
OID01305	-0.274528	2.7044	-3.23212	0.00147076	0.0623564	-3.18039	FETUB
OID00534	-0.469879	7.625	-3.22608	0.00148962	0.0623564	-3.1767	CXCL6
OID01186	-0.14757	4.89934	-3.20663	0.00152966	0.0623564	-3.169	CANT1
OID00306	-0.311896	5.00476	-3.21108	0.00156412	0.0623564	-3.16252	PLXNB3
OID05472	-0.290861	7.13165	-3.18926	0.00168388	0.0645992	-3.14097	SCLY
OID01302	-0.259831	7.78529	-3.18166	0.00172841	0.0645992	-3.13332	CFHR5
OID01159	-0.54006	1.2386	-3.14488	0.0019187	0.0695384	-3.10254	ANXA11
OID01294	-0.212027	3.30173	-3.13462	0.00200098	0.0703873	-3.09009	AOC3
OID01142	-0.283499	3.65834	-3.11697	0.00211351	0.0722215	-3.0738	SERPINB6
OID01136	-0.159625	4.07717	-3.10739	0.00220122	0.0727172	-3.06165	TINAGL1
OID01183	-0.232825	3.02764	-3.09734	0.00224961	0.0727172	-3.05513	MCFD2
OID01204	-0.425613	7.21668	-3.08826	0.00231716	0.0729296	-3.04625	KYAT1
OID01060	-0.329248	1.05472	-3.0577	0.00255038	0.0770026	-3.0173	VEGFC
OID00414	-0.492325	10.237	-3.05547	0.00257534	0.0770026	-3.01435	CTRC
OID01193	-0.204181	1.94593	-3.02769	0.00282736	0.0810282	-2.98591	RTN4R
OID00404	-0.586599	8.95091	-3.02428	0.00287357	0.0810282	-2.98095	CXCL1
OID00726	-0.590581	9.1248	-3.01853	0.00291322	0.0810282	-2.97675	PPY
OID00734	-0.0680444	4.9647	-2.98595	0.00320976	0.087247	-2.9469	MAD homolog 5
OID01177	-0.375893	4.0303	-2.9722	0.00333379	0.0886048	-2.93516	PPP1R2
OID00574	-0.338178	10.1191	-2.95115	0.00360057	0.0905052	-2.91119	SELP
OID01034	-0.360931	1.50948	-2.94704	0.00361841	0.0905052	-2.90964	ALDH3A1
OID00443	-0.623189	5.37514	-2.94462	0.00363232	0.0905052	-2.90844	ITGB1BP2
OID00974	-0.15402	3.15681	-2.93819	0.00372588	0.0909419	-2.90048	LY75
OID05492	-0.773708	6.92961	-2.92944	0.0038331	0.0916877	-2.89158	GPA33
OID05433	-0.178913	1.74167	-2.89677	0.0042105	0.0923152	-2.86194	AIF1
OID01090	-0.685491	5.9709	-2.89312	0.00424408	0.0923152	-2.85943	MAP4K5
OID00533	-0.233028	9.20333	-2.87612	0.0045217	0.0923152	-2.83927	Flt3L
OID01056	-0.567898	4.6821	-2.87242	0.00452275	0.0923152	-2.83919	INPPL1
OID00662	-0.574032	7.75305	-2.87251	0.00453594	0.0923152	-2.83827	EGF
OID00419	-0.346369	6.63775	-2.86886	0.00458857	0.0923152	-2.83458	GLO1
OID00683	-0.144117	8.36007	-2.86644	0.00461036	0.0923152	-2.83307	ERBB3
OID01165	-0.153877	2.31883	-2.86645	0.00464078	0.0923152	-2.83097	ENTPD5
OID01205	-0.445849	2.28956	-2.85558	0.00475213	0.0923152	-2.82337	DAB2
OID00445	-0.332729	8.62077	-2.85632	0.00478088	0.0923152	-2.82144	Dkk-1
OID05201	-0.18534	1.39325	-2.85037	0.00485963	0.0923152	-2.81619	ABHD14B
OID00380	-0.526717	8.38713	-2.85001	0.00486149	0.0923152	-2.81607	ANGPT1
OID00449	-0.309267	5.95041	-2.84728	0.00489518	0.0923152	-2.81385	HB-EGF
OID01048	-0.526901	3.08207	-2.84286	0.00495038	0.0923152	-2.81024	AIFM1
OID00393	-0.293084	5.91477	-2.83187	0.00514991	0.0923152	-2.7975	IDUA
OID01310	-0.334687	2.19605	-2.82407	0.00523032	0.0923152	-2.7925	NFKBIE
OID00311	-0.401797	8.38042	-2.81956	0.00532194	0.0923152	-2.78687	Alpha-2-MRAP
OID05195	-0.234229	0.992958	-2.82148	0.00533252	0.0923152	-2.78623	FUT8
OID00688	-0.215642	9.60273	-2.81828	0.00534666	0.0923152	-2.78537	FURIN
OID00431	-0.0922255	8.58872	-2.81516	0.00540306	0.0923152	-2.78197	PRELP
OID00350	-0.264601	4.34538	-2.78422	0.00595106	0.0985458	-2.75047	GCP5
OID01191	-0.542745	3.56397	-2.77739	0.00601677	0.0985458	-2.74687	CRKL
OID00391	-0.194286	3.6694	-2.76812	0.0062063	0.0985458	-2.73668	TNFRSF10A
OID00735	-0.186424	4.55388	-2.76605	0.00628265	0.0985458	-2.73265	ADAM-TS 15
OID01364	0.0927674	4.16356	2.76584	0.00630846	0.0985458	2.7313	APBB1IP
OID01176	-0.279018	2.24353	-2.762	0.00631377	0.0985458	-2.73102	TXNDC5
OID05452	-0.199502	5.39146	-2.75975	0.00638134	0.0985458	-2.72751	ICAM 5
OID00709	-0.57339	4.91015	-2.74571	0.00660465	0.0985458	-2.71615	CDKN1A
OID01046	-0.339474	2.03661	-2.74526	0.00662324	0.0985458	-2.71522	PRKAB1
OID01409	-0.23889	0.55211	-2.73912	0.00672799	0.0985458	-2.71002	APP
OID01147	-0.157326	3.1808	-2.74227	0.00675235	0.0985458	-2.70882	SEMA3F
OID00591	-0.451233	5.29457	-2.7398	0.00675648	0.0985458	-2.70861	PAI
OID00397	-0.244385	8.54777	-2.73333	0.00691084	0.0991358	-2.70111	PRSS27
OID01378	-0.514652	4.32134	-2.72846	0.00696272	0.0991358	-2.69862	CPXM1
OID01127	-0.143631	4.07263	-2.70587	0.007312	0.100802	-2.68229	CD164
OID01189	-0.206726	3.84421	-2.70818	0.00738505	0.100802	-2.67896	CDH2
OID01146	-0.531372	5.5448	-2.70718	0.00739298	0.100802	-2.6786	CA13
OID00452	-0.210376	3.18292	-2.70792	0.00745877	0.100802	-2.67564	THPO
OID01239	-0.197301	4.23332	-2.7036	0.00750119	0.100802	-2.67373	F7
OID00955	-0.420198	3.73261	-2.6733	0.0081538	0.108	-2.64563	PRDX5
OID00981	-0.464531	-0.500719	-2.67109	0.00822065	0.108	-2.64287	NF2
OID01293	-0.161579	-1.46527	-2.66938	0.00830772	0.108	-2.6393	QPCT
OID01163	-0.424321	3.93247	-2.65484	0.00860809	0.109885	-2.62724	SNAP23
OID01203	-0.279538	3.75847	-2.64859	0.00874316	0.109885	-2.62194	PAG1
OID00303	-0.18503	6.30667	-2.65044	0.00878431	0.109885	-2.62034	ROBO2
OID05171	-0.248056	6.75812	-2.6489	0.00882017	0.109885	-2.61895	SFRP1
OID05453	-0.252611	2.06397	-2.63978	0.00899021	0.109945	-2.61243	FUS
OID00413	-0.0468325	9.74879	-2.63792	0.00902968	0.109945	-2.61093	SOD2
OID00384	-0.158671	7.74152	-2.63948	0.00910083	0.109945	-2.60824	PGF
OID01170	-0.246522	2.46175	-2.62159	0.00946688	0.112771	-2.59472	CHRDL2
OID00505	-0.245434	7.0525	-2.61871	0.00957275	0.112771	-2.59089	CCL11
OID01348	-0.52676	2.64883	-2.60983	0.00978121	0.112771	-2.58347	FLI1
OID01154	-0.516577	4.43394	-2.60777	0.00981749	0.112771	-2.58219	GRAP2
OID00671	-0.120564	5.35868	-2.60743	0.00986482	0.112771	-2.58053	ITGAV
OID01202	-0.393503	4.35738	-2.60577	0.00990051	0.112771	-2.57929	SDC4
OID01379	-0.167314	1.35538	-2.59652	0.010011	0.112955	-2.57545	CLSTN3
OID01197	-0.231069	3.21092	-2.59582	0.0101538	0.113494	-2.57055	BAG6
OID05459	-0.154597	1.28646	-2.58864	0.0103972	0.115139	-2.56233	BRK1
OID01472	-0.110058	1.95872	-2.57739	0.0107951	0.118056	-2.54926	IL13RA1
OID00689	-0.242514	6.61804	-2.57202	0.0109034	0.118056	-2.54578	CYR61
OID00951	-0.163115	3.97828	-2.56893	0.0109567	0.118056	-2.54408	CLEC4A
OID00297	-0.21949	7.9019	-2.56702	0.01113	0.118853	-2.53859	SMOC2
OID05482	-0.395566	1.70023	-2.55685	0.0113359	0.119182	-2.53217	VPS53
OID05169	-0.110843	2.17791	-2.55184	0.0115637	0.119182	-2.52519	IL15
OID00625	-0.352036	5.56867	-2.5482	0.0116197	0.119182	-2.52349	JAM-A
OID01035	-0.22782	1.60037	-2.54977	0.011645	0.119182	-2.52272	CSNK1D
OID01070	-0.523181	7.33113	-2.5431	0.0117565	0.119182	-2.51937	YES1
OID00371	-0.437384	7.0659	-2.54366	0.0117588	0.119182	-2.5193	LAT
OID01224	-0.173165	4.4609	-2.51252	0.0128945	0.129595	-2.48667	TIMP1
OID00324	-0.296365	8.02836	-2.50409	0.0131524	0.131086	-2.47962	gal-8
OID00530	-0.215505	9.36035	-2.49319	0.0136505	0.133879	-2.46633	CCL23
OID00321	-0.19829	4.31167	-2.48978	0.0136566	0.133879	-2.46617	RSPO1
OID05456	-0.201064	3.77534	-2.46634	0.0145245	0.140303	-2.44402	VWA1
OID05436	-0.172328	0.812997	-2.46613	0.0145465	0.140303	-2.44348	CCT5
OID01155	-0.183504	4.79189	-2.4603	0.0148157	0.140841	-2.43685	LILRA5
OID00656	-0.185719	10.1217	-2.45942	0.0148378	0.140841	-2.43631	VEGFA
OID01141	-0.183518	2.86278	-2.44856	0.0152772	0.14387	-2.42574	SERPINB8
OID00712	-0.38644	4.46821	-2.44422	0.0154064	0.143954	-2.42268	ABL1
OID01124	-0.136421	5.3943	-2.42244	0.0161741	0.148945	-2.40496	THOP1
OID01376	-0.145576	4.18523	-2.42364	0.0163556	0.148945	-2.40088	DCBLD2
OID01179	-0.185426	4.35483	-2.42329	0.0164167	0.148945	-2.39952	LRP11
OID05412	-0.181353	4.57485	-2.42023	0.0164959	0.148945	-2.39776	ERP44
OID00471	-0.258212	5.27436	-2.41764	0.0166433	0.148945	-2.39449	IL8
OID01457	-0.502036	2.87216	-2.41209	0.0167799	0.148945	-2.3915	MESDC2
OID05181	-0.566179	7.20355	-2.41049	0.0168694	0.148945	-2.38954	TBCB
OID05487	-0.124846	4.63243	-2.41001	0.0169368	0.148945	-2.38808	GALNT7
OID00344	-0.161911	7.83971	-2.40179	0.0172979	0.14982	-2.38031	PVR
OID01425	-0.277393	2.36591	-2.40013	0.0173263	0.14982	-2.37971	PLA2G4A
OID01192	-0.166327	2.99254	-2.39965	0.0174122	0.14982	-2.37789	IGFBPL1
OID01246	-0.488414	5.81228	-2.39099	0.0178286	0.151652	-2.36916	CCL5
OID00374	-0.311754	9.22524	-2.38396	0.0179226	0.151652	-2.36721	MANF
OID01133	-0.378571	7.02605	-2.38336	0.018147	0.151652	-2.36261	CD2AP
OID05431	-0.415847	4.33399	-2.38239	0.0182389	0.151652	-2.36073	MLN
OID00435	-0.142648	8.65014	-2.38184	0.0182591	0.151652	-2.36032	SORT1
OID00696	-0.140196	8.79545	-2.36035	0.0193154	0.159238	-2.33939	ITGB5
OID05160	-0.16587	6.8432	-2.3581	0.0194388	0.159238	-2.33701	LEPR
OID00504	-0.335095	13.1991	-2.33789	0.0204478	0.166013	-2.31803	MCP-4
OID01299	-0.206998	3.94076	-2.3374	0.0206202	0.166013	-2.31487	CNDP1
OID01074	-0.410121	5.02284	-2.33282	0.0206823	0.166013	-2.31374	LAT2
OID00548	0.21193	0.66811	2.32655	0.0210942	0.167403	2.30629	NRTN
OID05415	-0.420744	2.78529	-2.3226	0.0212398	0.167403	-2.3037	NT5C3A
OID05460	-0.225738	8.32265	-2.32328	0.0212753	0.167403	-2.30306	NELL1
OID00309	-0.210944	5.79933	-2.31196	0.02189	0.171114	-2.29227	SMPD1
OID00381	-0.205447	6.9407	-2.30266	0.02242	0.172687	-2.28318	ADM
OID01233	-0.1861	6.10329	-2.30209	0.0224739	0.172687	-2.28226	C2
OID05463	-0.180914	1.3635	-2.29967	0.0225243	0.172687	-2.28141	DRG2
OID01480	-0.372904	2.38893	-2.2865	0.0233171	0.177626	-2.2682	PPIB
OID01439	-0.3961	5.40416	-2.27673	0.0238955	0.179864	-2.25881	SNAP29
OID00434	-0.228871	6.34829	-2.27714	0.0239117	0.179864	-2.25854	IL16
OID00619	-0.162427	3.12017	-2.26749	0.0245548	0.179891	-2.24834	PCSK9
OID05133	-0.314382	1.83027	-2.26247	0.0248395	0.179891	-2.24389	CETN2
OID00746	-0.170905	7.90976	-2.26212	0.0248536	0.179891	-2.24367	FR-alpha
OID00336	-0.107794	8.14223	-2.2655	0.0248544	0.179891	-2.24366	SCARA5
OID00555	-0.134276	9.63578	-2.26047	0.0249073	0.179891	-2.24284	TWEAK
OID00624	-0.330292	6.11892	-2.2609	0.0249277	0.179891	-2.24252	CPA1
OID00940	-0.444364	3.78336	-2.25979	0.0249681	0.179891	-2.2419	IRAK4
OID00463	-0.555126	6.73049	-2.25453	0.0253146	0.181295	-2.23657	LEP
OID00692	-0.267324	5.56509	-2.25145	0.0255124	0.181437	-2.23356	MetAP 2
OID00318	-0.327538	9.56619	-2.24899	0.0256801	0.181437	-2.23102	CLEC1B
OID00421	-0.187568	3.31537	-2.24653	0.0259224	0.181437	-2.22737	PAPPA
OID01039	-0.274611	3.94135	-2.24519	0.0259412	0.181437	-2.22709	MVK
OID00727	-0.119927	3.6989	-2.2279	0.027012	0.187828	-2.21134	S100A11
OID00372	-0.130572	8.27807	-2.21775	0.0278761	0.192716	-2.19903	NTRK3
OID05423	-0.277265	3.50612	-2.20818	0.0284098	0.193084	-2.19158	GFER
OID00685	-0.0942252	6.68783	-2.20488	0.028695	0.193084	-2.18765	SPARC
OID00440	-0.229754	6.07038	-2.20435	0.0287233	0.193084	-2.18726	CCL3
OID01076	-0.286346	3.33853	-2.20241	0.0288325	0.193084	-2.18577	STX8
OID01432	-0.190024	1.57131	-2.20296	0.0288545	0.193084	-2.18547	P4HB
OID00415	-0.238876	4.29608	-2.20351	0.0288992	0.193084	-2.18486	FGF-23
OID01366	-0.246014	5.37994	-2.19981	0.029081	0.193084	-2.18239	SKAP1
OID00635	-0.228596	6.78575	-2.19628	0.029316	0.193084	-2.17921	t-PA
OID01250	-0.171286	3.33427	-2.19775	0.0294279	0.193084	-2.17771	NID1
OID01446	-0.269363	1.75268	-2.19197	0.0295438	0.193084	-2.17615	PTPN6
OID00702	-0.17992	5.12684	-2.18969	0.0298192	0.193636	-2.17248	CTSV
OID00724	-0.157791	6.68137	-2.18815	0.029952	0.193636	-2.17072	WISP-1
OID01033	-0.354956	2.28366	-2.18424	0.030144	0.193829	-2.16819	SMAD1
OID05476	-0.351465	1.39516	-2.17617	0.0309486	0.195263	-2.15773	YTHDF3
OID01181	-0.347644	4.15893	-2.17363	0.0310467	0.195263	-2.15647	ENPP7
OID01276	-0.290244	5.46014	-2.17227	0.0311472	0.195263	-2.15519	CCL18
OID00420	-0.17658	4.64482	-2.17185	0.0311613	0.195263	-2.15501	CD84
OID00682	-0.117719	8.82588	-2.17036	0.0311833	0.195263	-2.15473	ERBB2
OID01463	-0.30663	3.00222	-2.16883	0.0313856	0.195296	-2.15215	GUSB
OID00346	-0.142114	8.55674	-2.1679	0.0315517	0.195296	-2.15004	SKR3
OID00942	-0.377869	4.749	-2.16412	0.0316895	0.195296	-2.14831	HCLS1
OID01229	-0.183393	7.51885	-2.16059	0.0319345	0.195296	-2.14523	SERPINA5
OID00293	-0.222511	4.52567	-2.16025	0.0321007	0.195296	-2.14315	VWC2
OID01077	-0.333498	5.0956	-2.15801	0.0321683	0.195296	-2.14231	ERBB2IP
OID00476	-0.192302	3.83057	-2.15693	0.032418	0.195818	-2.13922	CDCP1
OID00447	-0.154721	8.58116	-2.1478	0.0330493	0.197002	-2.13148	PRSS8
OID01200	-0.183402	1.6067	-2.14645	0.0330677	0.197002	-2.13126	USP8
OID00425	-0.158686	6.1258	-2.1447	0.033293	0.197002	-2.12853	MERTK
OID01071	-0.0893822	1.5903	-2.14263	0.0335349	0.197002	-2.12562	ENTPD2
OID05424	-0.208404	2.25691	-2.13975	0.0336842	0.197002	-2.12383	RP2
OID01218	-0.0942145	1.67306	-2.13962	0.0337946	0.197002	-2.12251	PLXNB2
OID01235	0.196297	1.89863	2.13783	0.0339787	0.197002	2.12032	CA3
OID00715	-0.262172	4.78741	-2.13513	0.0340522	0.197002	-2.11945	LYN
OID00395	-0.168856	9.16275	-2.13505	0.0340966	0.197002	-2.11893	PAR-1
OID01011	-0.525985	5.68843	-2.12868	0.0345855	0.198867	-2.11318	DAPP1
OID01004	-0.259429	3.84474	-2.12549	0.0348025	0.199157	-2.11065	DFFA
OID00310	-0.177554	6.31953	-2.12371	0.0350533	0.199637	-2.10774	MSR1
OID05218	-0.453671	6.77584	-2.11573	0.0356563	0.202109	-2.10083	PMVK
OID00545	0.337576	7.76051	2.11332	0.0359945	0.202963	2.09699	FGF-19
OID01397	-0.360591	3.23651	-2.10897	0.0363209	0.202963	-2.09332	TDRKH
OID00938	-0.294302	2.97861	-2.10791	0.0364221	0.202963	-2.09218	PSIP1
OID01467	-0.365498	4.28143	-2.10593	0.0365114	0.202963	-2.09119	CD69
OID01228	-0.156781	4.44428	-2.10597	0.0366555	0.202963	-2.08958	PROC
OID01252	-0.155942	3.28162	-2.09917	0.0371036	0.203991	-2.08462	ST6GAL1
OID01167	-0.25332	2.85179	-2.09822	0.0371823	0.203991	-2.08376	COMT
OID00632	-0.308841	5.8407	-2.09473	0.0375368	0.204995	-2.07988	CPB1
OID01187	-0.168284	5.35965	-2.09107	0.0379014	0.206046	-2.07592	CD1C
OID00652	-0.208586	5.16561	-2.08532	0.0384118	0.207876	-2.07043	PECAM-1
OID00654	-0.294376	6.86635	-2.08338	0.0386012	0.20796	-2.06841	CCL16
OID00510	-0.396747	9.71001	-2.07859	0.0390327	0.209046	-2.06384	MMP-1
OID00677	-0.0947534	7.76527	-2.07616	0.0392597	0.209046	-2.06145	VEGFR-2
OID05443	-0.368997	2.81462	-2.07483	0.0393273	0.209046	-2.06075	USO1
OID01427	-0.133439	1.71443	-2.06972	0.0399051	0.210266	-2.05473	CCL21
OID00496	-0.397614	9.48361	-2.07009	0.0399197	0.210266	-2.05458	CXCL1
OID05215	-0.245302	2.08236	-2.06652	0.0401606	0.210266	-2.05209	ILKAP
OID00333	-0.164046	7.11092	-2.0656	0.0403309	0.210266	-2.05034	GFR-alpha-1
OID00655	-0.382837	6.59379	-2.06322	0.0404358	0.210266	-2.04927	TXLNA
OID01145	-0.25023	2.33205	-2.05987	0.0407465	0.210964	-2.0461	DIABLO
OID00982	-0.393106	6.56563	-2.04657	0.0420667	0.214744	-2.03286	PLXNA4
OID00987	-0.330368	4.98008	-2.04632	0.0421034	0.214744	-2.0325	HEXIM1
OID00412	-0.169774	13.4636	-2.04663	0.0421965	0.214744	-2.03158	RAGE
OID00302	-0.11818	6.37758	-2.04552	0.0423341	0.214744	-2.03022	PRTG
OID05149	-0.246094	2.76484	-2.04265	0.0424751	0.214744	-2.02884	KIR2DL3
OID00691	-0.208531	1.55306	-2.04021	0.0426826	0.214744	-2.0268	FADD
OID01399	-0.370919	2.67741	-2.03993	0.0427334	0.214744	-2.02631	TACC3
OID01175	-0.182383	6.56141	-2.0374	0.0430932	0.215646	-2.02281	FAM3C
OID05488	-0.0724904	2.70911	-2.0351	0.0433619	0.216087	-2.02021	FLT1
OID05220	-0.390516	5.33767	-2.02528	0.0442117	0.219407	-2.01208	FKBP5
OID00403	-0.106738	2.84347	-2.01538	0.0453616	0.224184	-2.00129	IL-17D
OID01236	-0.228764	2.96519	-2.00987	0.0459736	0.224331	-1.99564	PRSS2
OID05437	-0.282163	1.90093	-2.00764	0.0460963	0.224331	-1.99451	CASP2
OID05448	-0.355992	3.56038	-2.00717	0.0461343	0.224331	-1.99416	AIMP1
OID05435	-0.211794	1.06521	-2.00616	0.0462316	0.224331	-1.99327	IL1B
OID05495	-0.218133	6.35043	-1.9998	0.0470543	0.224331	-1.98581	NPY
OID01470	-0.114855	2.9725	-1.99598	0.0470905	0.224331	-1.98549	SPINT1
OID01198	-0.144646	5.9831	-1.99646	0.0473869	0.224331	-1.98283	NECTIN2
OID01184	-0.256899	8.6288	-1.99473	0.047509	0.224331	-1.98173	REG4
OID05405	-0.262695	1.16704	-1.99332	0.0476656	0.224331	-1.98034	TBL1X
OID00459	-0.144278	6.89215	-1.99286	0.0476972	0.224331	-1.98006	CTSL1
OID05401	-0.167322	3.16041	-1.9919	0.0477896	0.224331	-1.97923	INPP1
OID00481	-0.12931	9.44523	-1.99208	0.0478109	0.224331	-1.97904	uPA
OID00708	-0.167081	10.7531	-1.99122	0.0480154	0.224331	-1.97723	5'-NT
OID01443	-0.221972	2.37562	-1.9902	0.0480173	0.224331	-1.97722	NID2
OID01316	-0.116529	2.76215	-1.97841	0.0494	0.229893	-1.96512	BCL2L11
OID05192	-0.27495	5.36633	-1.97317	0.049947	0.231015	-1.96042	AKT1S1
OID01092	-0.270053	1.75688	-1.97181	0.0500274	0.231015	-1.95973	NUB1
OID00520	-0.454632	10.3316	-1.97024	0.0504528	0.232083	-1.95611	CXCL5
OID05466	-0.187189	2.41937	-1.96008	0.0515082	0.23603	-1.94722	CXCL14
OID05416	-0.156123	1.13728	-1.95109	0.0526007	0.238503	-1.93818	GAMT
OID00373	-0.401856	4.46167	-1.94981	0.0526086	0.238503	-1.93812	LAIR-2
OID01164	-0.151868	1.46421	-1.94956	0.0526461	0.238503	-1.93781	APEX1
OID05176	-0.405248	3.20259	-1.94788	0.0528892	0.2387	-1.93582	PRTFDC1
OID00444	-0.0855572	5.03226	-1.94543	0.0532673	0.239503	-1.93275	DCN
OID00478	-0.242213	2.41561	-1.94206	0.0536612	0.24037	-1.92956	IL7
OID01274	-0.174671	8.04534	-1.93959	0.0540327	0.241131	-1.92657	COMP
OID00472	-0.146225	9.74656	-1.93589	0.0544206	0.241959	-1.92347	VEGFA
OID01321	-0.156931	3.97627	-1.93209	0.054877	0.243085	-1.91985	IGSF3
OID01363	-0.182585	3.04961	-1.9311	0.0550863	0.243112	-1.91819	FAM19A5
OID01265	-0.187976	3.51064	-1.92917	0.0553679	0.243456	-1.91598	TNC
OID01328	-0.604324	2.7665	-1.92548	0.0556378	0.243746	-1.91386	GH2
OID00441	-0.178452	10.3138	-1.92065	0.0564446	0.246379	-1.90759	MMP7
OID01303	-0.121806	3.75139	-1.91673	0.0567494	0.246808	-1.90524	MEGF9
OID00426	-0.273561	7.00225	-1.91222	0.0574205	0.247932	-1.9001	KIM1
OID00950	-0.269435	2.04992	-1.91139	0.0574224	0.247932	-1.90008	IRAK1
OID01412	-0.281412	3.09157	-1.90787	0.0579278	0.24845	-1.89624	TMSB10
OID01190	-0.104243	2.98624	-1.90505	0.0584082	0.24845	-1.89262	TYRO3
OID00690	-0.204516	8.07538	-1.9036	0.0584952	0.24845	-1.89197	hK14
OID01454	-0.153359	4.29594	-1.90377	0.0585779	0.24845	-1.89135	CRELD2
OID01418	-0.176135	3.46053	-1.8988	0.0590978	0.24845	-1.88747	COCH
OID01162	-0.176158	5.21725	-1.89814	0.0592219	0.24845	-1.88654	QDPR
OID01041	-0.1305	2.03896	-1.89737	0.0592976	0.24845	-1.88598	TIGAR
OID01352	-0.220744	2.95514	-1.89661	0.059408	0.24845	-1.88516	ARHGAP1
OID00367	-0.107628	3.61217	-1.89711	0.0594121	0.24845	-1.88513	SPOCK1
OID01219	-0.19862	2.76239	-1.89223	0.0600779	0.25036	-1.88022	FCGR3B
OID01320	-0.107788	4.43209	-1.8899	0.0603843	0.250763	-1.87798	HS6ST1
OID00651	-0.283006	5.73076	-1.87923	0.061901	0.25377	-1.867	vWF
OID00320	-0.153945	10.1574	-1.87866	0.0619559	0.25377	-1.86661	MATN3
OID05451	-0.0813772	8.28675	-1.87737	0.0620611	0.25377	-1.86586	TXNDC15
OID01174	-0.156498	5.56477	-1.8774	0.0621694	0.25377	-1.86509	SOST
OID01166	-0.151804	4.43467	-1.87756	0.0621695	0.25377	-1.86509	CLSTN2
OID00486	-0.287639	7.56978	-1.86936	0.0631571	0.255171	-1.85808	CXCL11
OID01102	-0.208422	4.48226	-1.86825	0.0632169	0.255171	-1.85766	NCF2
OID01068	-0.221569	1.48878	-1.86951	0.0632763	0.255171	-1.85724	PRKRA
OID01222	-0.168652	0.146028	-1.8643	0.0635268	0.255171	-1.85549	SOD1
OID05442	-0.346991	3.33694	-1.86609	0.0635794	0.255171	-1.85512	GOPC
OID00392	-0.253757	5.75194	-1.86189	0.064119	0.255675	-1.85135	STK4
OID05142	-0.190092	2.96621	-1.86253	0.0641519	0.255675	-1.85112	SRP14
OID01452	-0.224731	2.04598	-1.86086	0.0643462	0.255675	-1.84977	CA6
OID01318	-0.257939	2.08593	-1.85786	0.0647973	0.256614	-1.84665	STX6
OID05458	0.188852	2.10833	1.85521	0.0652097	0.257396	1.84382	COL9A1
OID00645	-0.140046	11.3823	-1.84536	0.0667979	0.262096	-1.83303	RARRES2
OID00495	-0.0496435	1.03972	-1.84378	0.0668389	0.262096	-1.83276	IL2
OID05185	-0.202288	1.08329	-1.84107	0.0672349	0.262787	-1.8301	COL4A3BP
OID01180	-0.127018	3.49704	-1.83853	0.0678575	0.264357	-1.82595	ADGRE2
OID00294	-0.105615	5.04824	-1.83553	0.0680814	0.264368	-1.82447	Siglec-9
OID00668	-0.363992	6.91793	-1.83094	0.0686727	0.265801	-1.82057	SCAMP3
OID05470	-0.257344	4.7247	-1.82885	0.0689814	0.266135	-1.81854	LACTB2
OID01469	-0.24528	1.17886	-1.82598	0.0694828	0.267207	-1.81527	MSMB
OID00506	-0.170939	3.46472	-1.8222	0.0700576	0.267618	-1.81154	TNFSF14
OID01201	-0.168885	1.59984	-1.82169	0.0700613	0.267618	-1.81151	FKBP4
OID00466	-0.099569	5.11129	-1.82014	0.0704338	0.267618	-1.80911	CD4
OID00349	-0.150333	4.11895	-1.81985	0.0704846	0.267618	-1.80878	CLEC10A
OID01244	-0.232373	2.50161	-1.81603	0.0710302	0.268836	-1.80528	FCGR2A
OID05214	-0.142149	4.30104	-1.81325	0.0714016	0.269389	-1.80291	PPP3R1
OID05140	-0.129043	4.85465	-1.8101	0.0718856	0.270362	-1.79984	BST2
OID05468	-0.15577	0.600601	-1.80515	0.072787	0.270942	-1.79416	ATP6V1D
OID01337	-0.144243	1.43221	-1.80314	0.0729487	0.270942	-1.79315	ARSB
OID00418	-0.152994	11.4912	-1.80324	0.0729624	0.270942	-1.79307	FS
OID01030	-0.145466	3.35575	-1.80294	0.0730051	0.270942	-1.7928	LRP1
OID00375	-0.144833	4.41063	-1.80123	0.0733472	0.270942	-1.79066	TN-R
OID00416	-0.0594574	8.47708	-1.79953	0.0735011	0.270942	-1.78971	SPON2
OID00630	-0.324482	6.97539	-1.79877	0.0736254	0.270942	-1.78893	CASP-3
OID01111	-0.148478	2.11882	-1.79495	0.0742389	0.272361	-1.78514	RRM2B
OID01371	-0.359983	3.58632	-1.7901	0.075006	0.273941	-1.78043	WASF1
OID01345	-0.275719	3.93423	-1.78937	0.0751358	0.273941	-1.77963	MAP2K6
OID01474	-0.0913948	-0.217439	-1.78924	0.0753567	0.273941	-1.77829	SCGB3A1
OID01149	-0.213452	5.40386	-1.78208	0.0764142	0.276943	-1.77188	PILRB
OID00716	-0.157156	5.68239	-1.77436	0.0776954	0.280736	-1.76422	RET
OID00467	-0.331587	6.55923	-1.76874	0.078535	0.282915	-1.75925	NEMO
OID00436	-0.156978	3.94875	-1.76782	0.0789353	0.283128	-1.7569	CEACAM8
OID01453	-0.296274	6.57968	-1.76282	0.0795282	0.283128	-1.75343	MIF
OID00411	-0.0439234	6.67526	-1.76293	0.0796035	0.283128	-1.75299	PIgR
OID01230	-0.119924	5.95801	-1.76218	0.0797344	0.283128	-1.75223	ICAM1
OID01327	-0.235922	1.9228	-1.76155	0.0797778	0.283128	-1.75198	PAK4
OID00590	-0.122641	9.28286	-1.7588	0.0804261	0.283206	-1.74822	TFPI
OID05489	-0.0826766	4.18516	-1.75668	0.0806383	0.283206	-1.74699	VAT1
OID05479	-0.163744	4.78736	-1.7554	0.0808493	0.283206	-1.74578	ICAM4
OID01211	-0.254522	3.24665	-1.7555	0.0808652	0.283206	-1.74569	RNASE3
OID00538	-0.366521	5.40895	-1.75436	0.0809836	0.283206	-1.74501	SIRT2
OID01130	-0.192529	4.5185	-1.7517	0.0815452	0.283426	-1.74179	TFF2
OID00330	-0.134637	3.17555	-1.75096	0.0816655	0.283426	-1.7411	WFIKKN1
OID05141	-0.332411	5.53916	-1.74975	0.0817574	0.283426	-1.74058	PTPN1
OID00976	-0.325545	5.67025	-1.74713	0.0822312	0.284244	-1.73788	EIF4G1
OID05162	-0.126681	9.30845	-1.7432	0.0829668	0.28596	-1.73373	ADAM15
OID00557	-0.253024	2.86636	-1.73619	0.0841792	0.289306	-1.72694	ST1A1
OID01404	-0.177294	2.08459	-1.73438	0.0844621	0.289446	-1.72536	NUDT5
OID00296	-0.0798886	5.56167	-1.73244	0.0849507	0.289939	-1.72266	EZR
OID00990	-0.357339	4.26549	-1.73131	0.0850908	0.289939	-1.72188	MGMT
OID01129	-0.169635	3.89483	-1.72784	0.0858844	0.291812	-1.71752	ACP6
OID01374	0.172036	4.23782	1.72419	0.0863716	0.292636	1.71486	KAZALD1
OID01044	-0.0885081	3.74939	-1.72272	0.0866849	0.292867	-1.71315	PDGFC
OID05417	-0.0522395	1.63647	-1.7205	0.0871561	0.29363	-1.71059	HEXA
OID00390	-0.273045	2.98365	-1.71797	0.0875569	0.293689	-1.70843	IL6
OID01161	-0.0721204	0.738721	-1.71743	0.0877061	0.293689	-1.70762	ITGB7
OID00527	-0.190281	6.28727	-1.71457	0.0881432	0.293689	-1.70527	MMP-10
OID00637	-0.0758845	3.22844	-1.71233	0.0881557	0.293689	-1.70521	EGFR
OID00596	-0.199554	11.8243	-1.71044	0.0889506	0.294856	-1.70096	SELE
OID05175	-0.119294	2.82972	-1.70969	0.0889991	0.294856	-1.7007	FCAR
OID00706	-0.121976	8.11562	-1.70121	0.0905899	0.299216	-1.69229	HGF
OID01342	-0.31213	4.91232	-1.70015	0.0908157	0.299216	-1.69111	DNAJB1
OID01226	-0.176978	6.5055	-1.68605	0.0933428	0.305379	-1.67802	ANG
OID01003	-0.25053	2.78763	-1.68475	0.0936467	0.305379	-1.67647	ICA1
OID00493	0.111302	-0.755004	1.68777	0.0936824	0.305379	1.67629	IL-1 alpha
OID00385	-0.0505174	6.30257	-1.68406	0.0938827	0.305379	-1.67526	ADAM-TS13
OID05170	-0.129751	7.41217	-1.68313	0.0941991	0.305379	-1.67365	DSG3
OID00456	-0.20166	6.73823	-1.68247	0.0942181	0.305379	-1.67355	MMP12
OID00423	-0.304489	6.66073	-1.6805	0.0945555	0.305417	-1.67184	REN
OID05210	-0.211913	2.67298	-1.67957	0.0947406	0.305417	-1.6709	SNCG
OID01369	-0.271887	1.39279	-1.67489	0.0957058	0.305969	-1.66604	AGR3
OID01234	-0.223955	6.1001	-1.67261	0.0957347	0.305969	-1.66589	GP1BA
OID05430	-0.0941081	1.56441	-1.67268	0.096193	0.305969	-1.6636	RFNG
OID00464	-0.201363	2.09733	-1.67088	0.0965109	0.305969	-1.66201	CA5A
OID01402	-0.121962	1.42762	-1.66952	0.0966102	0.305969	-1.66151	HTRA2
OID01125	-0.0940369	2.21857	-1.67004	0.0966899	0.305969	-1.66112	CTSO
OID00666	-0.252134	3.26362	-1.66807	0.0970769	0.305969	-1.65919	IL6
OID05455	-0.23349	2.61398	-1.66746	0.0970846	0.305969	-1.65915	FOXO3
OID01336	-0.299853	4.93527	-1.66597	0.0973534	0.305969	-1.65782	BCR
OID00994	-0.254132	1.27953	-1.66542	0.09747	0.305969	-1.65724	SRPK2
OID00337	-0.128721	5.4576	-1.6624	0.0982692	0.307118	-1.6533	CD200
OID00659	-0.0578062	7.03729	-1.66135	0.0984196	0.307118	-1.65256	CEACAM1
OID05434	-0.178495	0.432161	-1.65949	0.0986414	0.307118	-1.65148	ARHGAP25
OID01400	-0.13247	2.20403	-1.65901	0.0988632	0.307118	-1.65039	CTSF
OID01281	-0.124253	3.62325	-1.65778	0.0991445	0.307194	-1.64902	EFEMP1
OID01286	-0.108483	3.75884	-1.65193	0.100389	0.309917	-1.64297	GAS6
OID00388	-0.165046	7.75693	-1.64894	0.100795	0.309917	-1.64101	SRC
OID01306	-0.131117	3.4615	-1.64801	0.101148	0.309917	-1.63931	ANGPTL3
OID00627	-0.111195	5.2421	-1.64695	0.101253	0.309917	-1.63881	IL-1RT2
OID05163	-0.125705	2.83786	-1.64698	0.101319	0.309917	-1.63849	NDRG1
OID00675	-0.128734	9.16397	-1.64176	0.102397	0.312415	-1.63334	TFPI-2
OID00944	-0.098663	3.36462	-1.63775	0.103149	0.313078	-1.62978	CLEC4G
OID00428	-0.106805	10.6053	-1.63492	0.103836	0.313078	-1.62654	TM
OID01289	-0.16541	6.14515	-1.63474	0.103848	0.313078	-1.62648	PCOLCE
OID01390	-0.300466	5.00182	-1.63417	0.103885	0.313078	-1.6263	ARHGEF12
OID00407	-0.318551	7.68351	-1.63354	0.104111	0.313078	-1.62524	GIF
OID01251	-0.155556	3.69791	-1.63321	0.104249	0.313078	-1.6246	CD46
OID00565	-0.110446	5.52519	-1.63184	0.104447	0.313078	-1.62367	ITGB2
OID00347	-0.0940524	4.34986	-1.62634	0.105656	0.315548	-1.61803	FLRT2
OID00947	-0.232108	2.79625	-1.62526	0.105903	0.315548	-1.61689	IL6
OID00663	-0.229267	6.01463	-1.62338	0.106105	0.315548	-1.61595	TNFRSF6B
OID05465	-0.308633	5.04088	-1.62152	0.106537	0.315548	-1.61395	CLIP2
OID01444	-0.110634	1.71692	-1.62042	0.106827	0.315548	-1.61262	DAG1
OID00745	-0.144939	3.75863	-1.62011	0.106854	0.315548	-1.6125	ANXA1
OID05196	-0.1308	2.17124	-1.61728	0.107559	0.316191	-1.60926	TPPP3
OID01287	-0.0902911	3.00283	-1.61799	0.1076	0.316191	-1.60907	SPARCL1
OID01300	-0.0531295	0.669661	-1.61443	0.108297	0.317458	-1.6059	OSMR
OID00305	-0.0905236	8.1779	-1.612	0.108722	0.317925	-1.60396	RGMA
OID05222	-0.209461	6.15301	-1.6083	0.109539	0.319534	-1.60027	CD63
OID01083	-0.183736	0.233316	-1.6036	0.11047	0.321465	-1.59608	MAGED1
OID01340	-0.265608	1.9675	-1.60184	0.110832	0.321496	-1.59447	CBL
OID05128	-0.205103	7.69866	-1.60014	0.111232	0.321496	-1.59268	EIF4B
OID01301	-0.130392	4.39163	-1.60008	0.111287	0.321496	-1.59243	C1QTNF1
OID05402	-0.334761	5.62893	-1.59781	0.1118	0.322199	-1.59016	ALPP
OID00328	-0.150515	4.27253	-1.59464	0.112507	0.322988	-1.58702	GDF-8
OID01132	-0.126949	2.51271	-1.59466	0.112614	0.322988	-1.58655	ANGPT2
OID01484	-0.119219	5.06017	-1.59306	0.113096	0.323596	-1.58443	PAMR1
OID05219	-0.187317	5.91408	-1.58881	0.113792	0.324809	-1.58138	WWP2
OID00442	-0.289614	4.2761	-1.58342	0.114905	0.327207	-1.57652	IgG Fc receptor II-b
OID05486	-0.0977701	4.05089	-1.58092	0.115789	0.328738	-1.5727	PTPRM
OID00308	-0.114913	5.20591	-1.5789	0.116145	0.328738	-1.57116	CD38
OID01085	-0.314141	8.07464	-1.57786	0.116268	0.328738	-1.57063	BANK1
OID00400	-0.133084	4.79415	-1.57579	0.116771	0.329383	-1.56847	IL1RL2
OID00314	-0.112414	6.80126	-1.56898	0.118469	0.333387	-1.56123	RGMB
OID00386	-0.0893674	4.04422	-1.56678	0.118901	0.333816	-1.5594	BOC
OID01292	-0.120863	5.78419	-1.5659	0.119256	0.334029	-1.5579	CCL14
OID00617	-0.116119	7.03792	-1.55942	0.120765	0.337465	-1.55157	TNFSF13B
OID01110	-0.207148	2.01121	-1.55436	0.121709	0.339195	-1.54764	PTPRJ
OID05150	-0.218666	2.93333	-1.55345	0.121951	0.339195	-1.54663	RPS6KB1
OID01240	-0.173354	5.34112	-1.54836	0.123312	0.342183	-1.54102	IGLC2
OID00366	-0.224177	5.61604	-1.54107	0.125031	0.346151	-1.53399	CLM-1
OID01459	-0.151581	5.43236	-1.53914	0.125469	0.346446	-1.53222	SCARF1
OID00497	-0.134202	0.989975	-1.53836	0.125717	0.346446	-1.53121	TSLP
OID00483	-0.154808	1.52985	-1.53411	0.126746	0.34848	-1.52706	IL-17C
OID05153	-0.136378	1.04055	-1.52668	0.128435	0.352313	-1.5203	IMPA1
OID01227	-0.102572	7.62408	-1.5253	0.12889	0.352752	-1.51849	F11
OID00996	-0.214972	1.98702	-1.51731	0.130859	0.356649	-1.51072	BACH1
OID01323	-0.100186	1.19578	-1.51734	0.130911	0.356649	-1.51052	DDAH1
OID00484	-0.126435	10.9044	-1.51245	0.132084	0.358312	-1.50594	MCP-1
OID01148	-0.125123	3.19133	-1.513	0.13212	0.358312	-1.50579	KLK10
OID00515	-0.0828653	5.82029	-1.50623	0.133902	0.361262	-1.49889	IL-10RB
OID01152	-0.106699	3.18572	-1.50488	0.134143	0.361262	-1.49796	ADGRG2
OID00605	-0.436705	4.98187	-1.50365	0.134256	0.361262	-1.49753	CHIT1
OID00460	-0.076527	10.5201	-1.50357	0.134416	0.361262	-1.49691	hOSCAR
OID01490	-0.134296	4.9947	-1.4972	0.136068	0.364882	-1.49059	TPP1
OID01051	-0.142324	0.171016	-1.49287	0.137231	0.367177	-1.48618	BID
OID01150	-0.0824127	2.98628	-1.49103	0.137799	0.367874	-1.48404	ANGPTL1
OID00542	-0.115088	11.4935	-1.48828	0.138402	0.368656	-1.48177	CD40
OID01178	-0.10782	1.37911	-1.48658	0.138708	0.368656	-1.48062	DPP7
OID00399	-0.094833	5.53471	-1.48429	0.139547	0.369423	-1.47748	TF
OID00997	-0.217357	3.56363	-1.4835	0.139615	0.369423	-1.47723	PIK3AP1
OID01350	-0.228665	2.32209	-1.47799	0.140999	0.372263	-1.47208	ZBTB16
OID00509	0.0615647	0.877548	1.47553	0.141668	0.372435	1.46961	FGF-5
OID05469	-0.113681	1.42629	-1.47584	0.141699	0.372435	-1.46949	LAP3
OID00536	-0.213521	8.31069	-1.47468	0.142037	0.372435	-1.46825	4E-BP1
OID00422	0.350185	2.70141	1.4728	0.142472	0.372435	1.46665	SERPINA12
OID01408	-0.0968516	2.34502	-1.47255	0.142621	0.372435	-1.4661	SPINT2
OID00432	-0.098564	11.6189	-1.46818	0.143745	0.374552	-1.46198	HO-1
OID01471	-0.0982187	2.89011	-1.46658	0.144298	0.374833	-1.45997	FSTL3
OID00599	-0.0781883	2.33201	-1.46609	0.14448	0.374833	-1.45931	SPON1
OID01442	0.348405	3.58909	1.46002	0.145863	0.376837	1.4543	CD177
OID00626	-0.154048	4.38428	-1.46068	0.145882	0.376837	-1.45423	Gal-4
OID05200	-0.374877	4.30863	-1.45761	0.146724	0.378193	-1.4512	DEFB4A
OID00600	-0.129172	3.27644	-1.45457	0.147401	0.379122	-1.44877	MPO
OID01487	-0.0884699	2.85486	-1.44875	0.149111	0.382576	-1.44268	LAMA4
OID01209	-0.103725	2.64275	-1.4488	0.149384	0.382576	-1.44171	ROR1
OID05450	-0.174576	1.38716	-1.43973	0.151579	0.386935	-1.43398	CDC27
OID01270	-0.0653422	1.48561	-1.43988	0.151733	0.386935	-1.43344	TIE1
OID05168	-0.268351	3.31063	-1.43618	0.152561	0.388069	-1.43054	NAA10
OID00498	-0.139569	5.90683	-1.43509	0.152912	0.388069	-1.42932	CCL4
OID05203	0.107367	4.24484	1.43449	0.153151	0.388069	1.42849	PHOSPHO1
OID01392	-0.0652716	2.16106	-1.43379	0.153507	0.38815	-1.42725	MRC2
OID00480	-0.108111	7.09166	-1.43056	0.154188	0.389047	-1.42489	LAP TGF-beta-1
OID00564	-0.149713	4.0671	-1.42452	0.156151	0.392936	-1.41813	LDL receptor
OID01254	-0.0706021	2.35708	-1.42335	0.156588	0.392936	-1.41664	ENG
OID05428	-0.217659	4.39728	-1.42175	0.156714	0.392936	-1.41621	AKR1B1
OID01401	-0.0874708	4.92045	-1.41683	0.158394	0.395059	-1.41049	MATN2
OID05483	-0.29488	7.04014	-1.41333	0.159167	0.395059	-1.40788	CALCOCO1
OID00610	-0.298302	6.12544	-1.41367	0.159193	0.395059	-1.40779	Ep-CAM
OID00634	-0.132359	4.85553	-1.41308	0.159387	0.395059	-1.40714	ST2
OID01171	-0.183053	1.99899	-1.41165	0.15971	0.395059	-1.40605	CTSH
OID01153	-0.159903	5.2883	-1.41166	0.159754	0.395059	-1.4059	TYMP
OID05474	-0.121005	3.03379	-1.41134	0.159873	0.395059	-1.4055	CD300E
OID00962	-0.127264	1.04601	-1.40788	0.160766	0.395626	-1.4025	FXYD5
OID05151	-0.0731992	1.29672	-1.40672	0.160831	0.395626	-1.40228	EREG
OID01361	-0.0587313	0.427125	-1.40699	0.161232	0.395626	-1.40094	SEZ6L2
OID01295	-0.0645056	1.75578	-1.4062	0.161426	0.395626	-1.40029	VASN
OID00433	-0.194929	5.046	-1.39738	0.163981	0.401067	-1.3918	XCL1
OID00749	-0.0507192	7.76589	-1.39631	0.164345	0.401136	-1.39061	GPNMB
OID05491	-0.0659091	6.34012	-1.39388	0.165175	0.402156	-1.38787	L1CAM
OID00290	-0.152196	3.0828	-1.39283	0.165435	0.402156	-1.38702	CADM3
OID01269	-0.121365	2.62098	-1.39121	0.166144	0.40306	-1.3847	SAA4
OID00327	-0.193743	3.17128	-1.38749	0.167005	0.404328	-1.38189	NEP
OID00368	-0.185865	8.07218	-1.38554	0.167603	0.404342	-1.37995	IL12
OID00544	0.0327361	0.505709	1.3821	0.168254	0.404342	1.37784	IFN-gamma
OID01315	-0.472952	1.77946	-1.38266	0.168345	0.404342	-1.37754	CRX
OID01291	-0.12026	8.56517	-1.38281	0.168363	0.404342	-1.37748	TGFBI
OID05137	-0.156847	3.54387	-1.37776	0.169927	0.40728	-1.37244	KLB
OID01008	-0.0800691	2.18669	-1.37632	0.170435	0.407406	-1.37081	CXCL12
OID01403	-0.116204	4.26075	-1.3755	0.170661	0.407406	-1.37008	MFGE8
OID01206	-0.106623	6.05203	-1.37304	0.171494	0.40858	-1.36742	NPDC1
OID01479	-0.143625	2.22902	-1.37156	0.171959	0.408872	-1.36594	ARSA
OID00438	-0.0649446	4.11392	-1.36303	0.174637	0.412844	-1.35745	PSGL-1
OID01431	-0.0851939	6.45333	-1.36463	0.174641	0.412844	-1.35744	IGF2R
OID00518	-0.110072	6.57874	-1.36303	0.174665	0.412844	-1.35737	PD-L1
OID00552	0.114418	6.68698	1.35953	0.175646	0.414343	1.35428	CX3CL1
OID00358	-0.065028	6.43748	-1.35735	0.176352	0.414835	-1.35207	DDR1
OID00568	-0.181202	5.10754	-1.357	0.176548	0.414835	-1.35146	MMP-9
OID00581	-0.0969654	2.40527	-1.34639	0.179919	0.421928	-1.341	BLM hydrolase
OID00698	0.0673902	4.74734	1.33678	0.183024	0.42837	1.3315	SEZ6L
OID05129	-0.211283	6.01975	-1.33446	0.183625	0.428937	-1.32968	CRADD
OID05211	-0.0677862	2.47806	-1.33131	0.184814	0.430061	-1.32608	IL3RA
OID05197	-0.0912561	2.36454	-1.33067	0.184825	0.430061	-1.32604	PFDN2
OID05407	0.217695	0.784048	1.3284	0.185638	0.430742	1.32359	IL17F
OID01220	-0.19759	4.80695	-1.32796	0.185838	0.430742	-1.32299	LILRB5
OID05134	-0.165186	5.93058	-1.32627	0.186397	0.431048	-1.32131	CDH15
OID01158	-0.0742871	1.25433	-1.32493	0.186691	0.431048	-1.32043	ANXA4
OID01423	-0.153007	3.51326	-1.31837	0.188956	0.433498	-1.31367	PARK7
OID01195	-0.140833	1.85137	-1.31792	0.189093	0.433498	-1.31327	FBP1
OID01103	-0.146317	2.97499	-1.31553	0.189883	0.433498	-1.31093	FGR
OID05189	-0.16929	0.963416	-1.31582	0.189905	0.433498	-1.31086	PAEP
OID05157	-0.146397	1.01289	-1.31507	0.190101	0.433498	-1.31028	FHIT
OID00482	-0.215003	3.56617	-1.31429	0.190439	0.433498	-1.30928	IL6
OID00602	-0.106863	11.9242	-1.31306	0.190865	0.433498	-1.30803	IL-6RA
OID00409	-0.15152	8.55692	-1.31266	0.191038	0.433498	-1.30751	IL18
OID05410	-0.154904	4.37478	-1.31167	0.191279	0.433498	-1.30681	IFNGR2
OID01241	-0.0946698	3.81873	-1.31093	0.191597	0.433498	-1.30587	KIT
OID05167	0.0441081	2.35213	1.31118	0.19174	0.433498	1.30545	NXPH1
OID00479	-0.0893696	10.021	-1.30828	0.192375	0.434114	-1.30359	OPG
OID05439	-0.0963499	7.73903	-1.30605	0.193251	0.434613	-1.30102	NCS1
OID01343	-0.0796826	1.9949	-1.3057	0.193323	0.434613	-1.30081	PRDX6
OID01325	-0.218566	2.76719	-1.30344	0.193968	0.435245	-1.29893	NFATC1
OID00566	-0.12636	4.22757	-1.30205	0.194571	0.435781	-1.29717	IL-17RA
OID00430	-0.0487603	7.89651	-1.29998	0.195369	0.436635	-1.29486	AMBP
OID00628	-0.114997	3.787	-1.29839	0.195891	0.436635	-1.29335	SHPS-1
OID00571	-0.0865498	4.02514	-1.29714	0.19623	0.436635	-1.29237	OPG
OID00451	-0.190723	9.11613	-1.29665	0.196413	0.436635	-1.29184	FABP2
OID01032	-0.0913055	2.87605	-1.29289	0.197797	0.438896	-1.28785	PXN
OID05144	-0.113783	7.87549	-1.28939	0.199057	0.440875	-1.28424	RBKS
OID00585	-0.115309	3.63856	-1.28757	0.199535	0.441117	-1.28288	TIMP4
OID00424	-0.26026	6.7871	-1.28495	0.200341	0.442081	-1.28058	DECR1
OID01113	-0.369386	7.11064	-1.28075	0.201919	0.444742	-1.2761	PVALB
OID00603	-0.120543	6.07476	-1.27829	0.202797	0.445855	-1.27362	RETN
OID00458	-0.0912261	3.2877	-1.27124	0.20527	0.450463	-1.26668	PD-L2
OID00514	0.0568682	1.06626	1.26567	0.207205	0.453877	1.26129	IL-15RA
OID00532	-0.109457	5.69751	-1.26295	0.208178	0.454402	-1.25859	CCL3
OID01476	-0.0844586	4.60576	-1.26288	0.208264	0.454402	-1.25835	CNTN4
OID01091	-0.0750362	1.10714	-1.26166	0.208584	0.454402	-1.25747	ITGB1BP1
OID05190	-0.0685807	5.93143	-1.2609	0.209014	0.45451	-1.25628	CCL27
OID00720	-0.254978	4.89701	-1.25843	0.20985	0.455352	-1.25398	TCL1A
OID01107	-0.157798	1.84357	-1.25686	0.210295	0.455352	-1.25275	FKBP1B
OID00468	-0.0858686	7.836	-1.25656	0.210543	0.455352	-1.25207	VEGFD
OID01194	-0.0893951	4.31918	-1.25016	0.212893	0.457618	-1.24565	VCAN
OID05471	0.116537	2.35867	1.24992	0.21299	0.457618	1.24539	HBQ1
OID00658	-0.118116	5.14223	-1.24948	0.213249	0.457618	-1.24468	KLK13
OID01075	-0.185945	8.90711	-1.24738	0.213873	0.457618	-1.24298	KIM1
OID01207	-0.0640842	4.57574	-1.24665	0.214198	0.457618	-1.2421	METRNL
OID01468	-0.0757747	3.66237	-1.24598	0.214449	0.457618	-1.24142	CRHBP
OID05420	0.216288	3.7282	1.24554	0.21452	0.457618	1.24123	PSPN
OID05188	-0.0998249	3.38909	-1.24523	0.214652	0.457618	-1.24087	KIRREL2
OID05026	-0.141676	2.8533	-1.24305	0.215424	0.457951	-1.23879	GP6
OID00707	-0.0996029	4.36559	-1.24314	0.215574	0.457951	-1.23838	ADAM 8
OID00408	-0.0840337	9.01071	-1.24159	0.215974	0.457987	-1.23731	SCF
OID05146	-0.0964736	1.29827	-1.23777	0.217205	0.459782	-1.234	FKBP7
OID00353	-0.142091	5.98617	-1.23642	0.217884	0.459852	-1.23217	MDGA1
OID01144	-0.122063	6.57624	-1.23624	0.218007	0.459852	-1.23185	CCDC80
OID01151	0.175681	7.55524	1.2307	0.219984	0.463207	1.22657	APLP1
OID00332	-0.0951548	5.57044	-1.22682	0.221563	0.46571	-1.22238	CDH3
OID00389	-0.154455	4.26751	-1.22388	0.222598	0.467066	-1.21965	IL-1ra
OID01421	-0.0925283	3.52296	-1.22178	0.223483	0.468101	-1.21732	B4GALT1
OID01356	-0.142069	1.98277	-1.21969	0.224008	0.46838	-1.21594	DCTN2
OID00657	-0.0807211	5.55441	-1.21827	0.224742	0.469094	-1.21402	CPE
OID01309	-0.0821496	2.58992	-1.21651	0.225341	0.469526	-1.21245	TNFRSF10A
OID01398	-0.0760649	3.28253	-1.21208	0.227074	0.471741	-1.20793	HS3ST3B1
OID00487	-0.24323	5.12399	-1.21145	0.227204	0.471741	-1.20759	AXIN1
OID01168	-0.117177	4.31033	-1.2106	0.227675	0.471741	-1.20637	CLUL1
OID05419	-0.155668	2.71127	-1.20978	0.227982	0.471741	-1.20557	S100A16
OID00522	-0.0851287	8.61884	-1.20711	0.228904	0.472674	-1.20319	HGF
OID01434	-0.0886887	3.11521	-1.20536	0.229622	0.472674	-1.20133	ESAM
OID05213	-0.224748	4.6118	-1.20423	0.229943	0.472674	-1.20051	KIF1BP
OID05447	-0.0291809	0.114647	-1.204	0.230013	0.472674	-1.20032	2024-09-09
OID00547	-0.152055	0.341272	-1.20054	0.231456	0.474821	-1.19662	LIF
OID00711	-0.147724	6.7682	-1.19924	0.231891	0.474899	-1.1955	MK
OID05025	-0.0921327	6.14887	-1.19583	0.233282	0.476932	-1.19195	ENPP2
OID01407	0.105188	5.03078	1.19372	0.234195	0.477981	1.18962	DKK3
OID00980	-0.0916631	3.25998	-1.19232	0.234742	0.478171	-1.18823	HSD11B1
OID01119	-0.0746667	0.691746	-1.19187	0.235087	0.478171	-1.18736	CALR
OID01341	0.110734	2.89079	1.17957	0.23973	0.486786	1.17566	OMG
OID01297	-0.0891203	2.20975	-1.17678	0.240827	0.487518	-1.17292	LILRB1
OID01322	-0.0618374	2.55229	-1.17699	0.240906	0.487518	-1.17273	ENTPD6
OID01465	-0.0797217	0.760313	-1.17369	0.241896	0.488695	-1.17026	STIP1
OID01054	0.27979	2.52801	1.17208	0.242857	0.489097	1.16788	TNNI3
OID05454	-0.129003	1.79891	-1.17132	0.242944	0.489097	-1.16766	PTP4A1
OID01312	-0.163038	1.66198	-1.17051	0.243322	0.489097	-1.16672	STX16
OID05426	-0.0327655	0.475076	-1.16677	0.244907	0.491087	-1.16281	RAB6A
OID01466	-0.0678209	4.66364	-1.16594	0.245133	0.491087	-1.16225	B4GAT1
OID00633	-0.189697	4.48858	-1.16073	0.247234	0.494467	-1.15709	CHI3L1
OID01362	-0.123241	4.16536	-1.15895	0.247985	0.495143	-1.15526	LRRN1
OID05136	-0.0703998	5.81336	-1.15446	0.249844	0.497098	-1.15073	FOLR2
OID01483	-0.126135	3.69339	-1.15387	0.250027	0.497098	-1.15028	PEBP1
OID01173	0.108598	0.912805	1.15272	0.250617	0.497098	1.14885	NQO2
OID01123	-0.080592	0.635427	-1.15223	0.250627	0.497098	-1.14883	AHCY
OID05202	0.118747	3.31062	1.1454	0.253509	0.501982	1.14187	AARSD1
OID00513	-0.187498	8.98982	-1.1444	0.254016	0.502153	-1.14065	CCL19
OID00970	-0.136019	7.70772	-1.13888	0.256345	0.505182	-1.13507	CCL11
OID01441	-0.0663241	3.52493	-1.13859	0.256606	0.505182	-1.13445	CDON
OID05135	-0.0732528	5.21067	-1.13765	0.256815	0.505182	-1.13395	SMOC1
OID00288	-0.050908	4.59028	-1.13612	0.257447	0.505593	-1.13245	NRP2
OID01381	-0.0552196	1.09742	-1.13532	0.257872	0.505598	-1.13144	SEMA4C
OID00594	-0.116058	6.95648	-1.13361	0.258476	0.505953	-1.13	TNFRSF10C
OID00601	-0.0678866	5.51956	-1.12855	0.260527	0.507178	-1.12515	CXCL16
OID00612	0.0778138	9.28784	1.1286	0.260654	0.507178	1.12485	AXL
OID01324	-0.111471	0.46533	-1.12855	0.260807	0.507178	-1.12449	VAMP5
OID00517	-0.101553	8.13282	-1.12711	0.261155	0.507178	-1.12367	IL-18R1
OID01377	-0.080726	2.25738	-1.12639	0.261579	0.507178	-1.12267	SORCS2
OID00417	0.367903	7.9883	1.12596	0.261726	0.507178	1.12232	GH
OID00406	-0.0724951	7.92368	-1.12502	0.26207	0.507178	-1.12151	Gal-9
OID00661	-0.0713302	8.5759	-1.12198	0.263425	0.508977	-1.11833	TNFSF13
OID01267	-0.0710699	3.37615	-1.11246	0.267733	0.516466	-1.1083	ICAM3
OID01000	0.216547	0.445199	1.10875	0.268921	0.517921	1.10555	ARNT
OID01139	-0.0965489	3.34383	-1.10595	0.270216	0.519578	-1.10257	NADK
OID00394	-0.0997611	5.53313	-1.10137	0.272238	0.522628	-1.09792	TNFRSF11A
OID01367	-0.10988	1.75276	-1.09939	0.272974	0.5232	-1.09624	LYPD1
OID01296	-0.0873505	3.31847	-1.09274	0.275993	0.52814	-1.08937	LILRB2
OID01420	-0.0916397	3.40477	-1.09114	0.276694	0.528636	-1.08778	PILRA
OID00558	-0.175494	6.10515	-1.08676	0.278533	0.5313	-1.08362	STAMBP
OID05467	0.1036	5.77091	1.08252	0.280499	0.534199	1.0792	HSPB6
OID01216	-0.068616	3.88613	-1.08071	0.281318	0.534906	-1.07736	CHL1
OID00936	-0.177362	5.12451	-1.07764	0.282532	0.536228	-1.07465	PPP1R9B
OID01169	-0.133249	1.28015	-1.0768	0.28291	0.536228	-1.07381	HDGF
OID00647	0.0867694	2.88664	1.07579	0.283451	0.536404	1.0726	KLK6
OID01143	-0.101396	3.56629	-1.0733	0.28452	0.537577	-1.07022	CDHR5
OID00410	-0.254767	7.23046	-1.0716	0.285314	0.538227	-1.06846	FGF-21
OID05473	-0.175786	1.75295	-1.06754	0.287094	0.540388	-1.06452	MYO9B
OID00489	0.118343	1.32764	1.06705	0.287363	0.540388	1.06392	IL-20RA
OID05139	-0.0601305	7.73304	-1.06534	0.288126	0.540971	-1.06224	GPNMB
OID00362	-0.116615	3.82303	-1.06165	0.289878	0.543408	-1.05839	NAAA
OID01311	0.0302879	3.01786	1.05966	0.290728	0.544149	1.05653	GFRA2
OID00937	-0.054187	0.645007	-1.05343	0.293501	0.548481	-1.05047	GLB1
OID05409	-0.101439	0.360774	-1.05146	0.294411	0.549128	-1.04849	TPMT
OID00958	-0.159287	4.11829	-1.04985	0.29512	0.549128	-1.04696	DCTN1
OID00469	-0.0898768	3.046	-1.04992	0.295225	0.549128	-1.04673	PARP-1
OID00998	-0.191965	2.65896	-1.04424	0.297687	0.552848	-1.04141	SPRY2
OID01050	-0.11313	3.13776	-1.03885	0.300266	0.556494	-1.03586	CAPG
OID01245	-0.0948803	3.36698	-1.03694	0.301195	0.556494	-1.03387	CDH1
OID01026	-0.0648903	2.20896	-1.03641	0.301417	0.556494	-1.0334	ITGB6
OID00946	-0.105166	2.27285	-1.03628	0.301512	0.556494	-1.0332	EDAR
OID05438	-0.0648732	0.371906	-1.03087	0.303936	0.558066	-1.02803	ELOA
OID01370	-0.119516	2.37657	-1.03069	0.303992	0.558066	-1.02791	ATG4A
OID00453	-0.0462847	6.24961	-1.03032	0.304236	0.558066	-1.02739	MARCO
OID01273	-0.0504219	3.51117	-1.02948	0.304313	0.558066	-1.02723	NOTCH1
OID00363	-0.0855162	3.90499	-1.02875	0.305004	0.558066	-1.02576	N2DL-2
OID00508	-0.111251	0.799791	-1.0278	0.305396	0.558066	-1.02493	IL-10RA
OID00529	0.180437	0.689686	1.02729	0.30563	0.558066	1.02444	TNF
OID01450	0.148052	4.87417	1.02617	0.306208	0.558269	1.02321	CGA
OID01290	-0.114398	5.56482	-1.02075	0.308722	0.561232	-1.01791	FCN2
OID00622	-0.0904067	2.56325	-1.02046	0.308772	0.561232	-1.0178	CTSD
OID00983	-0.201113	5.65711	-1.01924	0.30937	0.561466	-1.01655	SH2B3
OID00973	-0.0734957	1.26853	-1.01671	0.310674	0.562333	-1.01381	NFATC3
OID01415	-0.111691	3.65286	-1.0165	0.310787	0.562333	-1.01357	SPINK1
OID01131	-0.0371286	1.26384	-1.01483	0.311507	0.562782	-1.01207	S100P
OID01037	-0.147517	3.37061	-1.0119	0.312922	0.564486	-1.00911	AMN
OID01346	0.136888	0.642464	1.00819	0.314667	0.56606	1.00548	RGS8
OID01260	-0.0376828	1.48393	-1.00677	0.315082	0.56606	-1.00462	TNXB
OID00978	0.171917	2.78325	1.0069	0.315214	0.56606	1.00434	PTH1R
OID01080	-0.0496239	1.64552	-1.00542	0.316075	0.566755	-1.00256	GALNT10
OID01317	-0.0805974	4.70048	-0.998988	0.319108	0.571336	-0.996293	SIGLEC6
OID01284	-0.0492988	1.05374	-0.99643	0.320428	0.571727	-0.993579	PTPRS
OID00539	0.0955832	2.80855	0.995516	0.32093	0.571727	0.992548	CCL28
OID05421	-0.0708199	4.63418	-0.9947	0.321193	0.571727	-0.99201	DCTPP1
OID05461	-0.124839	1.05283	-0.99397	0.321515	0.571727	-0.99135	SFTPA1
OID01025	-0.0701064	3.28737	-0.991748	0.32264	0.571727	-0.989047	CD83
OID05183	-0.0558735	2.10547	-0.991392	0.322819	0.571727	-0.988682	ASGR1
OID05138	-0.151311	5.99006	-0.991286	0.322863	0.571727	-0.988591	CDH17
OID00323	0.0307972	1.24324	0.99069	0.32315	0.571727	0.988006	LXN
OID00398	-0.0460999	7.35954	-0.989043	0.323967	0.57199	-0.986338	TIE2
OID01087	-0.0880794	2.46421	-0.988379	0.324255	0.57199	-0.985752	NBN
OID05414	-0.141119	2.0482	-0.984851	0.326006	0.574231	-0.982191	ACAA1
OID01013	0.106067	2.73377	0.982555	0.327188	0.575467	0.979793	SIT1
OID00560	-0.0997331	4.49465	-0.981091	0.327812	0.575717	-0.978531	ADA
OID00616	0.106224	7.99374	0.978284	0.329275	0.577438	0.975576	MB
OID01368	-0.0457822	0.156871	-0.975142	0.330816	0.579291	-0.972472	CAMKK1
OID05207	-0.119257	4.62587	-0.972262	0.332219	0.580898	-0.969654	HMOX2
OID00742	-0.0690116	6.29734	-0.971226	0.332789	0.581045	-0.968512	WIF-1
OID00299	-0.0613367	3.15985	-0.970051	0.333489	0.581059	-0.967111	EFNA4
OID00589	-0.13061	5.76567	-0.968578	0.334077	0.581059	-0.965934	FABP4
OID00331	0.0769164	4.09516	0.967111	0.334778	0.581059	0.964535	TMPRSS5
OID05155	-0.0839672	4.60333	-0.966842	0.334915	0.581059	-0.964262	SCGB1A1
OID01380	-0.0565448	4.83299	-0.966308	0.335226	0.581059	-0.963641	BOC
OID00429	-0.0952342	4.59486	-0.961374	0.337655	0.584422	-0.958808	VSIG2
OID01360	-0.181609	4.25831	-0.958399	0.339015	0.585927	-0.956114	METAP1D
OID00960	-0.0910709	4.12586	-0.956692	0.34003	0.586833	-0.954107	CDSN
OID01213	-0.050794	9.00823	-0.950991	0.342876	0.590892	-0.948499	DNER
OID00351	-0.0589337	2.1495	-0.946909	0.344941	0.593596	-0.944448	BMP-4
OID01406	-0.0548925	7.34554	-0.942293	0.347307	0.595963	-0.939826	ITGB1
OID01053	-0.0830872	1.95755	-0.942266	0.347313	0.595963	-0.939815	NOS3
OID00992	-0.0798383	1.51401	-0.938846	0.349062	0.598106	-0.93641	CXADR
OID05404	-0.127373	4.41689	-0.936907	0.350016	0.598883	-0.934558	CGB3
OID01357	-0.0382411	1.18415	-0.935919	0.350573	0.598979	-0.933478	IQGAP2
OID05152	-0.0702931	4.49814	-0.932836	0.352162	0.600725	-0.930405	CD302
OID00586	-0.0699936	4.76994	-0.931662	0.352705	0.600725	-0.929355	CNTN1
OID05206	-0.101636	4.57447	-0.931034	0.353102	0.600725	-0.92859	NEFL
OID01387	-0.192243	7.18909	-0.928455	0.354399	0.602076	-0.92609	FGF-21
OID01221	-0.07009	6.00827	-0.922795	0.357387	0.606291	-0.920355	APOM
OID01134	-0.0548163	1.21714	-0.918653	0.359558	0.60799	-0.916208	ANGPTL7
OID00512	-0.198099	5.39656	-0.918481	0.35958	0.60799	-0.916165	FGF-21
OID01280	0.0315147	1.13979	0.917788	0.359914	0.60799	0.91553	REG3A
OID01447	-0.0726031	3.77915	-0.914484	0.361679	0.61011	-0.912171	CD109
OID01019	0.0797405	2.43116	0.912199	0.362899	0.611307	0.909854	IL12RB1
OID00618	0.0808929	3.79684	0.909794	0.364223	0.612673	0.907348	PRTN3
OID00964	-0.0735503	1.42762	-0.90816	0.364916	0.612977	-0.906037	TRIM21
OID00357	-0.0455759	4.80089	-0.90711	0.365741	0.613501	-0.90448	CDH6
OID01097	-0.0509894	0.625115	-0.904504	0.366886	0.614559	-0.902323	METAP1
OID01042	-0.0713108	2.17034	-0.899045	0.369779	0.618539	-0.896888	ENAH
OID01047	-0.0654862	3.41769	-0.893469	0.372775	0.622681	-0.891287	DPP6
OID01428	-0.0554689	5.36118	-0.891977	0.373688	0.62288	-0.889586	PTPRF
OID00546	0.197183	0.60648	0.891205	0.373936	0.62288	0.889124	IL4
OID01082	-0.0729751	2.06712	-0.88984	0.374768	0.623398	-0.887577	PON2
OID00454	-0.124896	2.41053	-0.887194	0.376198	0.624576	-0.884924	GT
OID01354	-0.15266	3.69037	-0.886408	0.376521	0.624576	-0.884324	LRMP
OID01382	-0.0721538	4.51058	-0.884666	0.377484	0.625306	-0.882542	SLITRK2
OID01440	0.0656347	4.41365	0.882839	0.378479	0.626088	0.880702	WFIKKN2
OID00725	-0.0675255	6.01546	-0.880726	0.379655	0.626271	-0.878532	CXL17
OID01081	-0.134247	1.68664	-0.879549	0.380521	0.626271	-0.876937	BTC
OID05166	-0.0420844	4.73486	-0.87807	0.381059	0.626271	-0.875948	FGFR2
OID00312	-0.0738865	3.10228	-0.877882	0.3812	0.626271	-0.875687	sFRP-3
OID00672	-0.0494352	8.5772	-0.87798	0.381208	0.626271	-0.875672	TRAIL
OID00365	-0.045845	9.02869	-0.874363	0.383184	0.628653	-0.872045	TNFRSF21
OID00554	-0.076818	2.44215	-0.871486	0.384616	0.630071	-0.869422	NT-3
OID00733	-0.101233	7.86694	-0.869996	0.385446	0.630071	-0.867905	CXCL13
OID05184	-0.114349	0.651828	-0.869678	0.385629	0.630071	-0.867572	EPHA10
OID01262	-0.0642592	0.983883	-0.868297	0.386308	0.630319	-0.866333	GNLY
OID01126	-0.11208	4.94734	-0.861204	0.390284	0.635022	-0.859103	FCRL1
OID00957	-0.119483	2.14208	-0.860345	0.390672	0.635022	-0.858399	TRIM5
OID01109	-0.22159	2.75617	-0.860151	0.390783	0.635022	-0.858198	WAS
OID00995	0.133644	5.96561	0.857622	0.392207	0.635236	0.855621	KLRD1
OID00292	-0.066118	5.57922	-0.85742	0.392352	0.635236	-0.85536	UNC5C
OID00939	-0.136851	2.34965	-0.856027	0.393011	0.635236	-0.85417	ZBTB16
OID00681	-0.0460531	4.13288	-0.856296	0.393039	0.635236	-0.854119	IGF1R
OID01157	-0.0824366	2.97714	-0.853997	0.394253	0.635539	-0.85193	CD79B
OID00608	-0.120837	3.09746	-0.853593	0.394442	0.635539	-0.85159	PSP-D
OID01461	-0.0654614	4.72012	-0.852945	0.394993	0.635539	-0.850598	SEMA7A
OID00450	-0.0847018	9.37902	-0.852022	0.395352	0.635539	-0.849952	GDF-2
OID01217	0.0333194	0.299371	0.85054	0.396194	0.635966	0.848439	NRP1
OID01028	0.0529557	1.24143	0.848811	0.397428	0.635966	0.846224	CLSPN
OID01458	-0.0511276	5.06965	-0.84778	0.397722	0.635966	-0.845697	CD99L2
OID01485	-0.0391186	2.61844	-0.847202	0.397744	0.635966	-0.845657	ROBO1
OID05148	-0.0531265	1.17575	-0.84672	0.398279	0.63597	-0.844699	GSTP1
OID05408	-0.127791	3.06754	-0.845548	0.398884	0.636087	-0.843616	VMO1
OID05182	-0.119774	2.33744	-0.843992	0.399767	0.636646	-0.842038	NPM1
OID01436	-0.0310087	1.51585	-0.84243	0.400767	0.63739	-0.840252	BST1
OID00485	-0.0993938	1.28436	-0.841186	0.401494	0.637698	-0.838957	IL-17A
OID00665	-0.0637645	6.56229	-0.838878	0.402685	0.638742	-0.836835	TGFR-2
OID05191	-0.058193	2.18603	-0.836589	0.403883	0.639793	-0.834707	MAD1L1
OID01414	-0.0710065	2.96038	-0.835636	0.404455	0.639853	-0.833691	INHBC
OID00679	-0.0358011	4.46286	-0.833058	0.405921	0.640241	-0.831093	PODXL
OID00494	-0.12258	4.08461	-0.832926	0.405997	0.640241	-0.830959	OSM
OID00738	0.273766	7.67114	0.831951	0.406399	0.640241	0.830247	FR-gamma
OID00972	-0.0597012	1.97026	-0.830905	0.407112	0.640241	-0.828987	EGLN1
OID01104	0.130944	1.56948	0.830418	0.407377	0.640241	0.828518	PSMA1
OID00744	-0.0901218	2.71729	-0.826145	0.409776	0.642887	-0.824288	FCRLB
OID00730	-0.0701481	4.10515	-0.825175	0.410399	0.642887	-0.823191	CD207
OID00570	-0.0813277	3.69237	-0.824625	0.410674	0.642887	-0.822709	IL2-RA
OID00660	-0.097496	3.97465	-0.823523	0.411297	0.643021	-0.821614	MSLN
OID01115	-0.0591771	2.15327	-0.820912	0.412804	0.644535	-0.818968	FABP9
OID01266	-0.0636625	1.94429	-0.819314	0.413766	0.644805	-0.817284	DPP4
OID05449	-0.085934	2.57167	-0.818623	0.414056	0.644805	-0.816777	SCGN
OID01105	-0.0441644	2.88407	-0.814545	0.416385	0.64759	-0.812709	HPGDS
OID01005	-0.0437758	3.48466	-0.804838	0.421975	0.655432	-0.802999	DCBLD2
OID05432	-0.0361656	0.415173	-0.798298	0.425694	0.660078	-0.796581	TNFAIP8
OID00455	-0.176795	2.19517	-0.797578	0.426179	0.660078	-0.795748	BNP
OID01022	0.120152	1.23302	0.796672	0.426622	0.660078	0.794985	KPNA1
OID01137	-0.0435966	0.804795	-0.792107	0.429314	0.662388	-0.790366	GLRX
OID01238	-0.0429265	2.90268	-0.791686	0.429578	0.662388	-0.789914	MET
OID00499	0.0763035	5.26266	0.791348	0.429777	0.662388	0.789574	CD6
OID00523	-0.0968466	6.36667	-0.781762	0.435375	0.668925	-0.780027	IL-12B
OID00301	0.0441145	7.70408	0.781172	0.435737	0.668925	0.779413	NCAN
OID00537	-0.0696887	0.574213	-0.780757	0.435898	0.668925	-0.779138	IL-20
OID00457	-0.0646757	3.7328	-0.780386	0.436255	0.668925	-0.778532	ACE2
OID01438	-0.0722384	4.3722	-0.778898	0.437073	0.66932	-0.777146	MYOC
OID01481	-0.0417483	0.939827	-0.775523	0.439161	0.67144	-0.77361	SPINK5
OID05156	-0.0523557	1.73995	-0.774255	0.439796	0.67144	-0.772538	CTF1
OID00563	-0.0586121	4.84281	-0.77347	0.440269	0.67144	-0.771739	TNFRSF14
OID00507	-0.0739044	3.24892	-0.77279	0.440703	0.67144	-0.771007	FGF-23
OID01449	0.0394645	2.62247	0.770694	0.441663	0.672047	0.769389	CRIM1
OID01012	0.108144	1.20319	0.769214	0.442682	0.672742	0.767672	PADI2
OID01288	0.0596839	1.70114	0.76654	0.44435	0.67442	0.764868	LTBP2
OID00535	0.127885	10.1029	0.764176	0.445724	0.675647	0.762564	CXCL10
OID00595	-0.0776793	5.9767	-0.760068	0.448212	0.678558	-0.7584	GDF-15
OID00396	-0.0869761	5.85741	-0.757058	0.450007	0.680416	-0.755403	TRAIL-R2
OID00359	-0.0545681	8.82717	-0.755223	0.451166	0.681119	-0.753472	JAM-B
OID00732	-0.0475135	8.75078	-0.754348	0.451612	0.681119	-0.752731	WFDC2
OID00322	0.106559	4.52154	0.751755	0.453213	0.682674	0.750069	HAGH
OID00701	-0.0421068	11.1042	-0.749543	0.454523	0.683786	-0.747895	MIA
OID01182	-0.157871	2.44892	-0.747391	0.455756	0.68478	-0.745853	SSC4D
OID01009	0.0504663	1.99847	0.738626	0.461161	0.69203	0.736937	AREG
OID00684	-0.0505824	9.74983	-0.737056	0.462028	0.692463	-0.735512	SCF
OID01411	-0.066616	4.52489	-0.73282	0.464647	0.695517	-0.731216	DSC2
OID01199	0.0615003	1.70262	0.730933	0.465801	0.696192	0.729327	ARG1
OID00969	0.0444476	1.24045	0.73023	0.466262	0.696192	0.728574	HNMT
OID05132	-0.0422767	1.48757	-0.722567	0.47094	0.701481	-0.720951	ECE1
OID00700	-0.08383	4.04802	-0.72245	0.470978	0.701481	-0.720889	CAIX
OID00356	-0.0651172	3.98615	-0.720082	0.472415	0.702746	-0.718556	CTSC
OID01455	-0.0400061	4.48714	-0.717714	0.473647	0.703703	-0.716559	ITGA5
OID01263	0.079236	3.07564	0.713195	0.476602	0.707216	0.711778	CES1
OID00317	-0.0618359	4.42392	-0.710955	0.478083	0.708535	-0.709389	ADAM 22
OID00361	-0.0966263	4.20384	-0.708741	0.479378	0.708747	-0.707303	N-CDase
OID00673	-0.0583241	7.33402	-0.707784	0.480022	0.708747	-0.706268	hK11
OID00714	-0.0889159	6.17221	-0.706787	0.480588	0.708747	-0.705358	TLR3
OID01259	-0.0662429	4.22696	-0.706879	0.480597	0.708747	-0.705343	TCN2
OID00461	0.0779697	9.85889	0.703017	0.482957	0.710589	0.701554	TNFRSF13B
OID01116	0.0648858	1.00695	0.702948	0.483034	0.710589	0.701431	TMPRSS15
OID00465	-0.0324081	10.2598	-0.697399	0.486243	0.713335	-0.696297	HSP 27
OID00579	-0.0474173	5.66453	-0.697546	0.486403	0.713335	-0.696041	GRN
OID05178	-0.151295	0.87698	-0.695957	0.487306	0.713335	-0.6946	IKZF2
OID05147	0.126905	2.38793	0.694832	0.488087	0.713335	0.693355	ANXA10
OID01430	-0.0608604	4.00452	-0.694452	0.488304	0.713335	-0.693008	SIRPB1
OID05158	-0.0475294	2.2066	-0.694117	0.488479	0.713335	-0.69273	CLSTN1
OID00989	-0.085112	0.932561	-0.690954	0.490451	0.715053	-0.689592	PRKCQ
OID01208	-0.147894	3.04791	-0.690265	0.490851	0.715053	-0.688955	MEP1B
OID01358	-0.0530025	4.21698	-0.682103	0.496052	0.72175	-0.680714	MOG
OID00631	-0.0525074	4.7657	-0.677204	0.49914	0.724617	-0.675844	uPA
OID00967	-0.103262	4.20913	-0.677059	0.499234	0.724617	-0.675695	KRT19
OID01029	-0.0689619	3.57164	-0.674299	0.500971	0.724843	-0.672963	DSG4
OID01271	-0.0497082	3.80593	-0.673952	0.501248	0.724843	-0.672527	COL18A1
OID05406	-0.0644793	1.25087	-0.673352	0.501594	0.724843	-0.671983	NAMPT
OID05208	0.136926	2.36735	0.672593	0.502047	0.724843	0.671273	RNF31
OID00583	-0.0437755	4.2666	-0.672075	0.502421	0.724843	-0.670686	LTBR
OID05164	-0.0338178	1.76167	-0.66814	0.504914	0.727162	-0.666777	CEACAM3
OID00704	0.0895969	9.36019	0.666775	0.505737	0.727162	0.66549	XPNPEP2
OID00387	-0.0375119	2.21337	-0.666644	0.505852	0.727162	-0.665311	IL-4RA
OID00402	-0.0507405	5.94187	-0.663792	0.507682	0.727539	-0.662452	IL-27
OID05480	0.0682902	2.08013	0.663853	0.50781	0.727539	0.662252	PSMD9
OID05209	-0.0702384	3.39013	-0.663353	0.507939	0.727539	-0.66205	DPEP1
OID00945	-0.0583788	1.66389	-0.661771	0.50906	0.728272	-0.660302	IRF9
OID01489	-0.0520059	4.29364	-0.658747	0.510947	0.730099	-0.657363	RELT
OID01482	0.0668563	3.67838	0.656862	0.512195	0.730762	0.655424	OMD
OID05494	-0.024521	4.87191	-0.655409	0.513105	0.730762	-0.654011	PCDH1
OID00300	-0.0496895	4.55476	-0.655143	0.513245	0.730762	-0.653794	SCARB2
OID00952	-0.057027	3.01528	-0.648394	0.517553	0.73602	-0.647122	PRDX1
OID00943	-0.0381834	2.06503	-0.642915	0.521141	0.738997	-0.641588	CNTNAP2
OID01106	-0.0611133	0.523059	-0.641926	0.52177	0.738997	-0.640619	STXBP3
OID01066	0.0434507	3.90517	0.641636	0.521959	0.738997	0.640329	CA12
OID01057	-0.0473557	1.33543	-0.641319	0.522117	0.738997	-0.640085	SIRT5
OID00549	-0.0711372	8.98855	-0.63967	0.523185	0.739633	-0.638443	MCP-2
OID00961	-0.0376468	1.06481	-0.637907	0.524355	0.740411	-0.636647	GALNT3
OID05124	-0.0830589	9.69088	-0.634815	0.526327	0.74232	-0.633622	CD8A
OID01308	-0.110786	1.715	-0.631617	0.528389	0.74435	-0.630468	GSAP
OID00686	-0.0780231	5.1859	-0.629091	0.530092	0.745009	-0.627866	GZMH
OID00383	-0.0728898	3.80122	-0.62904	0.530102	0.745009	-0.62785	SLAMF7
OID05413	-0.0506552	3.38969	-0.625836	0.532195	0.747071	-0.62466	CBLN4
OID00729	0.0479537	10.5842	0.624339	0.533188	0.747589	0.623146	ESM-1
OID01001	-0.0543512	4.69698	-0.621096	0.535314	0.749691	-0.619914	FAM3B
OID00526	-0.0764146	1.03892	-0.617552	0.537616	0.752033	-0.616422	ARTN
OID00949	-0.0623138	3.30094	-0.615525	0.538976	0.752682	-0.614362	CLEC4C
OID01018	0.0567877	1.90056	0.615006	0.539338	0.752682	0.613814	DDX58
OID01084	-0.0784547	3.79012	-0.612207	0.54116	0.753405	-0.61106	NPPC
OID05444	-0.105593	0.902506	-0.611828	0.541424	0.753405	-0.61066	CNPY2
OID01156	-0.0381891	2.06612	-0.611322	0.541746	0.753405	-0.610174	ALDH1A1
OID01256	-0.0350261	2.06174	-0.607392	0.54436	0.756161	-0.606233	PAM
OID00710	-0.0387405	9.93743	-0.602732	0.547469	0.759597	-0.601558	DLL1
OID01237	0.0319736	1.67392	0.599503	0.549603	0.760298	0.598355	UMOD
OID01473	-0.0319964	2.88729	-0.599002	0.549748	0.760298	-0.598137	CD58
OID00743	-0.0772807	3.9146	-0.599053	0.549881	0.760298	-0.597938	GZMB
OID01031	-0.0383532	2.83482	-0.596732	0.551477	0.761624	-0.595549	CLEC1A
OID00313	-0.0411915	4.17941	-0.594341	0.553095	0.762189	-0.593129	EPHB6
OID00551	0.0697505	6.32385	0.594195	0.553161	0.762189	0.59303	CCL25
OID00561	0.0529386	4.69747	0.590854	0.55535	0.763531	0.589763	TNFB
OID00664	-0.0539367	7.30805	-0.590795	0.555412	0.763531	-0.589671	SYND1
OID00636	-0.0731335	2.73453	-0.585674	0.558836	0.765787	-0.584571	SCGB3A2
OID05127	0.0616976	1.96075	0.585265	0.559131	0.765787	0.584133	IFNL1
OID00572	-0.0332309	7.61053	-0.584558	0.559566	0.765787	-0.583487	ALCAM
OID01475	0.0521109	4.1589	0.583984	0.559949	0.765787	0.582917	NOV
OID00477	-0.0406368	6.75022	-0.583532	0.560254	0.765787	-0.582464	CD244
OID00965	-0.0513828	3.81929	-0.582233	0.561138	0.76612	-0.581151	LILRB4
OID01021	-0.0417769	3.13898	-0.578535	0.563607	0.768613	-0.577492	ITGA11
OID01078	0.105901	0.311098	0.575676	0.565503	0.76991	0.574686	RASA1
OID00575	-0.0544675	4.04155	-0.575323	0.565845	0.76991	-0.574181	CSTB
OID01416	0.0501861	4.61124	0.570801	0.568852	0.772295	0.569744	CLEC11A
OID01477	-0.0755904	4.89368	-0.570767	0.56889	0.772295	-0.569688	CA2
OID05143	-0.08665	1.8443	-0.567059	0.571334	0.774631	-0.566087	ATP6V1F
OID01114	0.0477411	5.36996	0.565765	0.572255	0.774631	0.564733	EGFL7
OID00593	-0.0652154	5.78852	-0.565442	0.572553	0.774631	-0.564295	TR
OID00705	-0.0318873	5.70547	-0.560062	0.576094	0.77854	-0.5591	ERBB4
OID05165	0.0195399	0.837411	0.557426	0.577962	0.780184	0.556364	GBP2
OID00740	-0.0301867	8.05462	-0.555063	0.579579	0.781485	-0.553999	VEGFR-3
OID01429	-0.030495	2.75458	-0.552129	0.581542	0.7825	-0.551134	BCAM
OID00948	-0.0265326	0.53956	-0.551893	0.581641	0.7825	-0.550989	DGKZ
OID01055	-0.0416405	2.16305	-0.543437	0.587537	0.789544	-0.542409	CES2
OID00614	-0.0367864	4.10447	-0.542028	0.588542	0.790007	-0.54095	MMP-2
OID01282	-0.0267752	0.968187	-0.536709	0.592167	0.793341	-0.535699	FAP
OID00613	-0.0301567	6.54362	-0.536415	0.592353	0.793341	-0.53543	IL-1RT1
OID05429	-0.0374639	4.32507	-0.534071	0.593933	0.794568	-0.533146	SCG2
OID01086	-0.0235901	1.24519	-0.532614	0.595056	0.795182	-0.531523	PLXDC1
OID00462	0.0529978	8.41968	0.529133	0.597452	0.797492	0.528068	TGM2
OID00578	-0.0360647	3.41002	-0.524758	0.600389	0.79962	-0.523841	Gal-3
OID00941	0.0576389	3.6134	0.523834	0.601008	0.79962	0.522952	TPSAB1
OID01094	-0.0376465	1.88446	-0.523391	0.601313	0.79962	-0.522513	RASSF2
OID00693	-0.0422723	6.12165	-0.520798	0.603154	0.79962	-0.51987	PVRL4
OID05179	0.057367	1.69191	0.520713	0.603161	0.79962	0.519861	UBE2F
OID01268	0.0607346	4.94277	0.520669	0.603268	0.79962	0.519706	THBS4
OID01307	-0.0413211	6.03455	-0.519685	0.603917	0.79962	-0.518776	LYVE1
OID01334	-0.0330366	4.65325	-0.518072	0.605029	0.79962	-0.517183	TACSTD2
OID05161	0.0992483	4.35039	0.516825	0.605842	0.79962	0.516017	CD33
OID00500	-0.035462	9.67005	-0.515614	0.606742	0.79962	-0.51473	SCF
OID01253	0.0531957	2.69391	0.515102	0.60714	0.79962	0.514161	IL7R
OID00287	-0.0623668	3.51117	-0.514598	0.607489	0.79962	-0.513662	NMNAT1
OID05484	-0.0360628	3.08225	-0.511335	0.609746	0.79962	-0.510436	UBAC1
OID01072	-0.024964	1.40466	-0.511278	0.610043	0.79962	-0.510012	PDP1
OID00956	-0.0276909	1.74339	-0.510706	0.610222	0.79962	-0.509757	DPP10
OID00355	-0.0311322	5.15505	-0.510352	0.610466	0.79962	-0.509408	PDGF-R-alpha
OID01015	-0.0485451	4.06099	-0.509481	0.611066	0.79962	-0.508552	LAMP3
OID00525	-0.108455	1.1971	-0.509355	0.611081	0.79962	-0.508531	IL13
OID00335	-0.0261652	2.81069	-0.505538	0.613819	0.802296	-0.50463	Beta-NGF
OID01396	-0.0600256	1.30113	-0.502919	0.615612	0.802296	-0.502079	WASF3
OID00369	-0.0509426	4.25009	-0.502733	0.615807	0.802296	-0.501802	Dkk-4
OID00968	0.0493808	2.98406	0.502626	0.615809	0.802296	0.501799	ITM2A
OID05477	0.086625	2.5646	0.501327	0.616742	0.802638	0.500472	CDHR2
OID01419	-0.0577632	3.00286	-0.499799	0.617835	0.803186	-0.49892	FCRL5
OID00577	-0.0490569	8.04373	-0.495707	0.620693	0.805933	-0.494869	CD163
OID01277	0.0218784	0.84872	0.494925	0.621296	0.805933	0.494014	DEFA1
OID00954	-0.0698941	1.36313	-0.489546	0.62502	0.809885	-0.488748	FGF2
OID00553	-0.0583656	6.7137	-0.488407	0.625856	0.81009	-0.487568	TNFRSF9
OID00650	0.0618918	8.44598	0.486489	0.62721	0.810966	0.485657	IGFBP-2
OID00326	-0.0433307	5.48899	-0.478515	0.632886	0.817037	-0.477669	LAYN
OID00695	0.0286272	3.56343	0.477964	0.633272	0.817037	0.477127	EPHA2
OID01140	-0.0692478	3.08739	-0.469903	0.638992	0.822396	-0.469108	GHRL
OID01248	-0.0378937	-0.217611	-0.468155	0.640404	0.822396	-0.467134	CD59
OID01188	-0.0716474	6.19628	-0.467373	0.640803	0.822396	-0.466576	GAL
OID01024	0.0825369	1.33444	0.466709	0.641243	0.822396	0.465962	IL5
OID01445	-0.0329121	6.39556	-0.466654	0.641348	0.822396	-0.465815	CD97
OID01338	0.0582583	6.90307	0.466315	0.641551	0.822396	0.465531	CRISP2
OID00986	-0.0721584	0.0955358	-0.464669	0.642708	0.822464	-0.463916	JUN
OID00979	-0.0308147	1.11198	-0.464374	0.64298	0.822464	-0.463537	BIRC2
OID01232	-0.03595	4.76706	-0.463211	0.643759	0.822581	-0.462449	SERPINA7
OID01079	-0.0447068	1.25479	-0.460538	0.645677	0.824151	-0.459776	MAEA
OID05177	0.0583286	5.04013	0.456409	0.648647	0.825846	0.455643	PLA2G10
OID01393	-0.0459873	4.34014	-0.456119	0.648866	0.825846	-0.455338	OPTC
OID05131	-0.129868	1.91976	-0.455766	0.649076	0.825846	-0.455046	TDGF1
OID01278	-0.0315055	-0.186333	-0.454741	0.649829	0.825925	-0.454	LCN2
OID01410	-0.0364768	3.03031	-0.452402	0.651532	0.82721	-0.451635	HAVCR2
OID01275	0.0221395	1.92833	0.448969	0.654053	0.828232	0.448139	PLTP
OID00559	0.122935	1.73331	0.448607	0.654216	0.828232	0.447913	IL5
OID01069	-0.0181571	1.65754	-0.448482	0.654414	0.828232	-0.447638	PPM1B
OID00556	0.0927258	6.02006	0.442253	0.658841	0.830747	0.441514	CCL20
OID01335	-0.027623	1.08429	-0.441686	0.659236	0.830747	-0.440969	CFC1
OID01437	-0.0457191	4.28852	-0.441021	0.65973	0.830747	-0.440286	CST6
OID00329	0.0288055	9.52316	0.440565	0.660074	0.830747	0.439811	THY 1
OID00342	-0.0290004	6.63238	-0.439055	0.661151	0.830747	-0.438325	SCARF2
OID00446	-0.0392131	9.95657	-0.438232	0.661735	0.830747	-0.437519	LPL
OID00638	-0.0301467	7.97056	-0.436912	0.662753	0.830747	-0.436116	IGFBP-7
OID00427	-0.0165856	5.76448	-0.436704	0.662847	0.830747	-0.435985	THBS2
OID05212	0.0623079	1.34483	0.436356	0.663096	0.830747	0.435642	AOC1
OID01096	0.0683016	2.6458	0.436016	0.663348	0.830747	0.435296	CRH
OID00719	-0.065113	4.69841	-0.434197	0.664647	0.831504	-0.433506	CRNN
OID00470	-0.0988194	5.01525	-0.430975	0.667041	0.83259	-0.430213	HAOX1
OID01355	-0.0296635	2.55942	-0.430827	0.667138	0.83259	-0.430079	ZBTB17
OID00360	-0.0171433	6.41034	-0.430141	0.667603	0.83259	-0.42944	CTSS
OID05400	-0.0575843	6.5609	-0.428426	0.668818	0.833235	-0.427771	CD22
OID00377	-0.0176542	9.07155	-0.424773	0.671506	0.834468	-0.424082	Nr-CAM
OID00718	-0.0346883	4.76153	-0.423955	0.672134	0.834468	-0.423222	TNFRSF19
OID01045	0.0635271	2.84752	0.422956	0.672828	0.834468	0.42227	AGR2
OID00343	-0.0279822	3.74211	-0.422393	0.673245	0.834468	-0.421698	GDNFR-alpha-3
OID00609	-0.048637	2.53569	-0.422048	0.673487	0.834468	-0.421368	PI3
OID00519	0.0219374	1.27223	0.421368	0.673993	0.834468	0.420674	Beta-NGF
OID01196	-0.0730057	4.05298	-0.420174	0.674854	0.83467	-0.419495	TSHB
OID01064	-0.0161116	1.58706	-0.418319	0.676228	0.835504	-0.417616	EDIL3
OID01257	0.0294809	4.79138	0.415969	0.67795	0.836768	0.415262	VCAM1
OID01359	0.0118797	1.16152	0.414471	0.679075	0.837292	0.413726	CDNF
OID01331	-0.0542462	2.23557	-0.412957	0.680128	0.837727	-0.412289	TP53
OID00988	-0.0399508	2.26399	-0.410469	0.681951	0.839108	-0.409802	CLEC4D
OID00999	0.0348577	6.40203	0.407571	0.684078	0.839562	0.406905	STC1
OID01101	0.0252738	1.7787	0.40749	0.684161	0.839562	0.406792	ATP6AP2
OID01043	-0.0750331	1.9536	-0.406246	0.68502	0.839562	-0.405623	EPO
OID00620	-0.0307086	5.50232	-0.406115	0.685128	0.839562	-0.405476	U-PAR
OID01375	0.0297092	4.05777	0.404071	0.686638	0.839878	0.403422	SIGLEC10
OID01329	-0.0536255	2.52643	-0.403818	0.68679	0.839878	-0.403215	GCG
OID01344	-0.0325574	3.79901	-0.402624	0.687715	0.840151	-0.401957	LGALS7
OID00717	-0.0466677	4.39992	-0.384983	0.700685	0.855121	-0.384396	VIM
OID01460	0.0256067	3.11937	0.381968	0.702976	0.857044	0.381306	LGMN
OID01391	-0.0313647	2.09039	-0.379131	0.705026	0.857756	-0.378545	SLAMF8
OID00573	-0.0375433	5.41878	-0.377274	0.706408	0.857756	-0.376685	TFF3
OID00963	-0.0500457	3.42368	-0.37686	0.706687	0.857756	-0.376309	TRAF2
OID01108	-0.035523	4.776	-0.376773	0.706772	0.857756	-0.376196	CNTN2
OID05493	-0.024245	2.03418	-0.376282	0.707147	0.857756	-0.375691	HLA-E
OID01098	0.0217537	1.12701	0.373799	0.709071	0.859219	0.373104	PDCD1
OID00697	-0.0179263	7.53471	-0.372165	0.710233	0.859756	-0.371543	Gal-1
OID01272	-0.0194505	-0.961512	-0.369883	0.711894	0.860896	-0.369313	PRCP
OID05199	0.0399308	1.67751	0.367277	0.713842	0.862379	0.366701	VSTM1
OID00966	0.0424082	1.68762	0.359377	0.719721	0.868604	0.358832	NTF4
OID05174	0.0130696	1.61345	0.357545	0.721101	0.869392	0.356988	IFI30
OID00736	-0.0383607	3.93981	-0.35445	0.723415	0.870711	-0.353898	CD70
OID01099	0.059041	3.81684	0.35414	0.723651	0.870711	0.353583	PTN
OID01319	-0.0282669	8.73896	-0.352154	0.725133	0.871618	-0.351607	VEGFD
OID01394	0.0397545	2.01477	0.348405	0.727926	0.871687	0.347886	DKKL1
OID01020	-0.0554785	2.85793	-0.348411	0.727928	0.871687	-0.347883	TANK
OID00741	-0.0506847	4.36121	-0.348279	0.728042	0.871687	-0.347731	MUC-16
OID01223	-0.0449996	6.52171	-0.347691	0.728552	0.871687	-0.347052	CA1
OID01486	-0.0480037	5.5043	-0.347206	0.728836	0.871687	-0.346675	FCER2
OID00584	-0.0253633	5.87354	-0.345695	0.729999	0.872206	-0.345127	Notch 3
OID00641	0.0309159	2.98328	0.342888	0.732097	0.873841	0.342337	COL1A1
OID05457	0.0305436	1.41335	0.339609	0.734532	0.875268	0.339103	FLT3
OID01349	0.0280875	1.89824	0.339324	0.734757	0.875268	0.338805	GCNT1
OID01242	0.0224838	1.76401	0.336484	0.737011	0.876721	0.335814	ITGAM
OID01448	-0.0322951	4.71501	-0.334745	0.738221	0.876721	-0.334209	VSIG4
OID05204	-0.0501854	1.95026	-0.334393	0.738456	0.876721	-0.333899	DUSP3
OID00640	-0.023951	6.23444	-0.333841	0.738909	0.876721	-0.333299	IL-18BP
OID01353	-0.0189406	4.67192	-0.330008	0.741787	0.877867	-0.329488	GALNT2
OID00341	-0.0300393	3.74013	-0.329507	0.742163	0.877867	-0.32899	DRAXIN
OID01089	0.0183033	2.74599	0.328845	0.742687	0.877867	0.328297	ENTPD6
OID00340	0.0342553	2.74886	0.328662	0.742811	0.877867	0.328134	G-CSF
OID00295	-0.0173917	5.94415	-0.327577	0.743626	0.877963	-0.327055	CLM-6
OID00984	-0.0264476	1.54032	-0.324253	0.746108	0.879219	-0.323776	FCRL3
OID01093	-0.0147447	2.60088	-0.324231	0.74616	0.879219	-0.323707	RARRES1
OID05411	-0.0460147	4.05922	-0.32274	0.747245	0.879631	-0.322274	KLK4
OID00319	-0.0281731	4.59363	-0.321006	0.748602	0.880362	-0.320483	ADAM 23
OID01383	-0.013276	0.974338	-0.317279	0.75143	0.882487	-0.316754	SLITRK6
OID01261	0.0185135	2.16069	0.314372	0.753596	0.882487	0.313902	CA4
OID01426	-0.0196546	1.65933	-0.313808	0.754038	0.882487	-0.31332	CD74
OID00502	0.025554	2.85653	0.313416	0.754333	0.882487	0.312931	SLAMF1
OID01122	0.0213027	3.91577	0.313162	0.754549	0.882487	0.312647	NPTXR
OID01405	-0.0205757	3.37122	-0.312774	0.754836	0.882487	-0.312269	ACAN
OID05462	-0.0440491	0.803212	-0.30695	0.759236	0.884629	-0.306484	VPS37A
OID00669	-0.0223382	5.86735	-0.30689	0.759282	0.884629	-0.306424	LY9
OID01095	-0.0423638	5.67845	-0.305441	0.76037	0.884629	-0.304995	CALCA
OID05154	-0.0212344	3.96376	-0.305113	0.760631	0.884629	-0.304652	CRIP2
OID05217	-0.0202296	1.46173	-0.30432	0.761232	0.884629	-0.303863	ING1
OID00524	-0.0411883	0.862138	-0.303434	0.761887	0.884629	-0.303003	IL-24
OID01006	0.030997	3.11404	0.301775	0.763162	0.884629	0.301331	FCRL6
OID00131	0.0606595	4.53931	0.301078	0.763706	0.884629	0.300618	NT-proBNP
OID05159	0.0323213	1.05954	0.299167	0.765186	0.884629	0.298677	HSP90B1
OID00315	0.0285336	5.4979	0.299075	0.765228	0.884629	0.298623	SIGLEC1
OID01332	-0.0445634	0.0437346	-0.297624	0.766326	0.884629	-0.297184	JUN
OID01255	-0.0239574	4.8578	-0.29737	0.766512	0.884629	-0.29694	IGFBP3
OID00345	0.0232205	6.18888	0.296796	0.766976	0.884629	0.296333	TNFRSF12A
OID01304	-0.0360053	4.12585	-0.296714	0.767024	0.884629	-0.29627	CRTAC1
OID00687	-0.017022	3.15307	-0.295248	0.76818	0.884725	-0.294756	TGF-alpha
OID00550	-0.0232418	2.35363	-0.291994	0.770598	0.884725	-0.291593	CASP-8
OID01061	-0.0190739	2.35561	-0.291931	0.770686	0.884725	-0.291478	CA14
OID01007	0.0243744	2.47596	0.29185	0.770744	0.884725	0.291402	NCR1
OID00737	-0.0233426	5.3039	-0.291323	0.771154	0.884725	-0.290865	RSPO3
OID01231	-0.0390609	7.6952	-0.289555	0.772498	0.884725	-0.289108	REG1A
OID00597	-0.0269948	2.60693	-0.289068	0.772862	0.884725	-0.288634	AZU1
OID01016	-0.0303867	3.51427	-0.288853	0.773025	0.884725	-0.288421	CLEC7A
OID00621	0.0294718	7.96921	0.28208	0.778208	0.888148	0.281655	OPN
OID05187	-0.0243238	3.18854	-0.281525	0.778614	0.888148	-0.281125	PSME1
OID00611	-0.0173052	5.02313	-0.280909	0.779138	0.888148	-0.280442	AP-N
OID00604	0.0552983	5.58423	0.280197	0.779644	0.888148	0.279784	IGFBP-1
OID05440	-0.0229299	4.27987	-0.280082	0.779729	0.888148	-0.279672	LSP1
OID00531	0.025347	4.26964	0.276894	0.782179	0.889714	0.276481	CD5
OID01017	0.0242644	1.88155	0.276346	0.782591	0.889714	0.275943	CLEC6A
OID01424	0.0165609	0.184583	0.274823	0.783778	0.890192	0.2744	BLVRB
OID00488	-0.014615	8.598	-0.273899	0.7845	0.890192	-0.273459	TRAIL
OID01298	0.027314	3.73234	0.272609	0.785471	0.890449	0.272196	TIMD4
OID01040	0.0373452	2.09216	0.269887	0.787526	0.891933	0.269524	ADGRG1
OID00516	0.031374	2.1042	0.267613	0.789351	0.893022	0.267154	IL-22 RA1
OID00334	-0.0371817	6.39619	-0.266721	0.789981	0.893022	-0.266336	GM-CSF-R-alpha
OID00739	0.0319543	1.99583	0.262703	0.793071	0.895668	0.262325	CEACAM5
OID01326	-0.0564134	0.303125	-0.260665	0.794639	0.896069	-0.260291	TCL1B
OID00713	-0.0160487	6.18865	-0.260303	0.794924	0.896069	-0.259922	FGF-BP1
OID01264	-0.0189346	5.15115	-0.258348	0.79645	0.896944	-0.257944	IGFBP6
OID01493	-0.0161655	8.94035	-0.255853	0.798382	0.898273	-0.255442	PGF
OID00521	-0.0302676	4.3402	-0.249823	0.803002	0.902623	-0.249464	TRANCE
OID00680	0.0155598	2.22652	0.247561	0.80479	0.903783	0.247152	S100A4
OID01456	-0.0169402	5.90512	-0.245554	0.806312	0.904643	-0.245186	PEAR1
OID01010	0.0168536	2.85431	0.243393	0.807983	0.905081	0.243028	IFNLR1
OID01365	-0.010985	4.36182	-0.243072	0.808217	0.905081	-0.242727	AMIGO2
OID00642	-0.0304401	7.03043	-0.239029	0.811355	0.907746	-0.238679	PON3
OID00629	-0.025885	7.07902	-0.232506	0.816415	0.911945	-0.232159	CCL15
OID05221	-0.0134489	2.7871	-0.232238	0.816633	0.911945	-0.231877	GGT5
OID00722	0.0207104	4.55491	0.230132	0.818253	0.912901	0.229793	TNFRSF4
OID01462	0.0196691	5.43882	0.227136	0.820579	0.914644	0.2268	COLEC12
OID01488	0.0236534	3.97181	0.216465	0.828882	0.922709	0.216135	LAIR1
OID01433	0.0336941	5.76935	0.214509	0.830393	0.922709	0.214198	FUCA1
OID00731	-0.0108079	6.47928	-0.214171	0.83065	0.922709	-0.213868	ICOSLG
OID01249	-0.0168237	8.34152	-0.213609	0.831114	0.922709	-0.213272	SELL
OID01395	0.0463198	1.38656	0.212855	0.831672	0.922709	0.212557	KLK12
OID00503	0.0121543	4.15065	0.209698	0.834148	0.924597	0.209385	TGF-alpha
OID00541	0.0247595	2.44998	0.207501	0.835856	0.92482	0.207197	EN-RAGE
OID00325	0.0156512	6.19741	0.207101	0.836163	0.92482	0.206804	BCAN
OID01388	-0.0200427	0.391451	-0.206431	0.836668	0.92482	-0.206157	LYAR
OID00959	-0.0221134	0.929607	-0.20469	0.838036	0.925476	-0.204407	ITGA6
OID00474	0.0268749	1.82268	0.203478	0.839001	0.925688	0.203171	MCP-3
OID00703	0.0169819	9.50001	0.200825	0.841064	0.926724	0.200532	CD27
OID00448	-0.0184631	5.22144	-0.198532	0.842861	0.926724	-0.198235	AGRP
OID01373	-0.0211658	-0.448568	-0.198479	0.842931	0.926724	-0.198145	NCLN
OID05481	-0.0138748	0.196634	-0.197776	0.843424	0.926724	-0.197516	ACTN4
OID01491	-0.0181685	5.62347	-0.1973	0.843815	0.926724	-0.197016	CD209
OID00977	0.0092843	1.6696	0.196283	0.844648	0.926788	0.195952	CD28
OID00606	-0.0142454	3.80557	-0.194378	0.846134	0.926831	-0.194054	TR-AP
OID01049	0.0132319	1.74752	0.194196	0.846237	0.926831	0.193922	BAMBI
OID01372	-0.0140693	1.96033	-0.192463	0.847582	0.927455	-0.192204	NINJ1
OID05180	-0.0106736	3.24799	-0.191015	0.848738	0.927871	-0.190728	DPEP2
OID05024	-0.00528009	1.5592	-0.185288	0.853211	0.931909	-0.185023	MAPT
OID01347	0.0208308	3.08295	0.184176	0.854087	0.932014	0.183907	PROK1
OID00667	0.0110714	6.67786	0.182722	0.855231	0.932412	0.182449	CD48
OID01413	0.0167526	3.71332	0.176809	0.859863	0.93571	0.176548	ANGPTL4
OID01283	-0.01332	1.44805	-0.175578	0.860819	0.93571	-0.175332	PLA2G7
OID01314	-0.0150753	5.20204	-0.175254	0.861074	0.93571	-0.175007	PCDH17
OID00298	-0.00566952	6.0101	-0.174859	0.861386	0.93571	-0.174611	NBL1
OID01386	-0.0055966	0.0986562	-0.171527	0.864026	0.937727	-0.171251	GKN1
OID00291	-0.0122622	1.68301	-0.169492	0.865609	0.938398	-0.169238	GDNF
OID00352	-0.0225146	4.93739	-0.168705	0.866213	0.938398	-0.16847	FcRL2
OID05490	0.0179397	0.427989	0.165794	0.868497	0.94002	0.165568	TPT1
OID00728	0.0104038	3.35336	0.151353	0.879877	0.950737	0.151126	AREG
OID00576	0.0192045	4.34672	0.151184	0.879988	0.950737	0.150985	MCP-1
OID00993	-0.0184137	3.14545	-0.14877	0.881885	0.951927	-0.14858	IL10
OID01112	0.00946227	2.50288	0.146124	0.884011	0.952997	0.145887	PTK7
OID01062	-0.0148924	2.10326	-0.143023	0.886422	0.952997	-0.142833	RCOR1
OID00975	0.00874949	0.9841	0.142991	0.886459	0.952997	0.142786	EIF5A
OID00678	0.0108015	4.96992	0.142536	0.886811	0.952997	0.14234	LYPD3
OID01285	-0.00824117	1.82503	-0.142479	0.886861	0.952997	-0.142277	MFAP5
OID00304	-0.0149379	4.84997	-0.138635	0.889891	0.955394	-0.138443	CRTAM
OID01023	0.00965985	2.96255	0.137061	0.891135	0.955872	0.136868	LAG3
OID01027	-0.00979935	2.12696	-0.130049	0.896671	0.958733	-0.129867	BTN3A2
OID00370	0.0124696	5.28577	0.12884	0.897628	0.958733	0.128658	EDA2R
OID01384	0.00736748	1.95567	0.12832	0.898034	0.958733	0.128145	PREB
OID00543	-0.0108304	1.16378	-0.127163	0.898948	0.958733	-0.126991	IL33
OID00492	0.0129656	1.41107	0.126588	0.899421	0.958733	0.126393	IL-2RB
OID05485	-0.0123363	0.787401	-0.12604	0.899843	0.958733	-0.125859	GGA1
OID00511	0.00606576	3.52276	0.125624	0.900166	0.958733	0.125452	LIF-R
OID00132	-0.01062	5.82934	-0.122166	0.90291	0.958733	-0.121986	MEPE
OID00490	0.0177194	7.66528	0.12212	0.902936	0.958733	0.121953	CXCL9
OID01059	0.013977	0.787701	0.121116	0.903734	0.958733	0.120946	FES
OID01247	-0.00821796	4.27756	-0.119743	0.904816	0.958733	-0.11958	NCAM1
OID00528	-0.0159398	4.0665	-0.119546	0.904963	0.958733	-0.119394	IL10
OID05441	0.0168697	4.87405	0.119134	0.905302	0.958733	0.118966	AFP
OID00694	-0.0101092	9.39947	-0.11886	0.905522	0.958733	-0.118689	FASLG
OID00644	-0.01365	7.78294	-0.118464	0.905827	0.958733	-0.118304	MMP-3
OID01100	-0.0132872	3.40445	-0.114298	0.909129	0.961063	-0.114138	SERPINA9
OID01258	-0.0116721	5.5443	-0.113634	0.909659	0.961063	-0.113469	CR2
OID00569	0.00700142	5.68274	0.112657	0.910439	0.961063	0.112485	EPHB4
OID01063	0.00880365	0.00713992	0.109672	0.912785	0.962691	0.109526	LTA4H
OID00364	0.0120143	2.72362	0.106414	0.915376	0.964572	0.106261	PLXNB1
OID00562	-0.00487942	10.2654	-0.104402	0.916979	0.965411	-0.10424	CSF-1
OID01014	0.00588414	1.67295	0.102381	0.91857	0.966236	0.102235	MASP1
OID01279	-0.00822874	3.45483	-0.0993226	0.920986	0.96749	-0.0991918	TGFBR3
OID05478	-0.0108109	4.74808	-0.0976827	0.922292	0.96749	-0.0975474	CPVL
OID05464	0.00932471	3.09553	0.0963871	0.923325	0.96749	0.0962457	HMBS
OID00587	0.00667225	4.68197	0.096148	0.923518	0.96749	0.0960031	CDH5
OID00971	-0.00764129	3.50668	-0.094896	0.924503	0.96749	-0.094763	MILR1
OID01225	-0.00874467	6.69793	-0.094758	0.924617	0.96749	-0.0946202	CST3
OID00598	0.0109441	6.26182	0.0921809	0.926657	0.968645	0.092052	DLK-1
OID05194	0.00670465	1.77248	0.09132	0.92734	0.968645	0.0911921	IL32
OID00674	0.00608975	6.16939	0.090148	0.928271	0.968771	0.0900205	GPC1
OID00991	-0.0112316	1.75623	-0.0877436	0.930177	0.969914	-0.0876222	TREM1
OID05216	0.00752725	2.64081	0.0825599	0.934291	0.973355	0.0824479	ISLR2
OID01058	-0.00782402	4.48017	-0.079831	0.936463	0.974081	-0.0797168	ST3GAL1
OID05425	0.00730752	3.37639	0.0796317	0.936617	0.974081	0.0795229	JCHAIN
OID00588	0.00715967	5.42066	0.0736719	0.941359	0.977331	0.0735623	TLT-2
OID00501	-0.00812067	8.4178	-0.0736481	0.941375	0.977331	-0.0735413	IL18
OID00437	0.00553801	4.80204	0.07125	0.94328	0.977435	0.0711484	PTX3
OID01330	-0.00664144	6.31511	-0.0706576	0.943749	0.977435	-0.070559	COL4A1
OID05198	0.00831103	3.03284	0.0704291	0.943927	0.977435	0.0703346	CARHSP1
OID00639	0.0047714	10.9009	0.0691557	0.944945	0.977642	0.0690561	CD93
OID01339	0.00413942	1.84608	0.0665968	0.946977	0.978898	0.0665032	BGN
OID01385	0.00669053	4.59592	0.0613111	0.951179	0.982392	0.0612259	IL17RB
OID01417	0.00477208	4.764	0.058614	0.953324	0.983758	0.058533	PDGFRB
OID00376	-0.00438776	4.95376	-0.0550242	0.956186	0.984534	-0.0549409	CD200R1
OID01351	0.00509611	0.322248	0.054381	0.956696	0.984534	0.0543002	SULT2A1
OID01067	-0.00509442	2.93194	-0.0540423	0.956963	0.984534	-0.053965	PLIN1
OID05427	0.00362901	5.20957	0.0522969	0.958349	0.984534	0.0522257	C1QA
OID00723	0.0128984	4.60427	0.0522157	0.958408	0.984534	0.0521515	MIC-A/B
OID01313	-0.00342208	2.88792	-0.0514625	0.959015	0.984534	-0.0513896	WNT9A
OID00721	-0.00461584	6.1964	-0.0499179	0.960245	0.984951	-0.0498458	CD160
OID01389	0.00321844	6.50546	0.0469579	0.962599	0.98591	0.0468923	PODXL2
OID00316	-0.00392533	7.06849	-0.045201	0.963998	0.98591	-0.0451372	CNTN5
OID01214	-0.0114512	5.36882	-0.0450285	0.964135	0.98591	-0.0449653	NT-proBNP
OID00643	-0.00366466	5.4908	-0.0445962	0.964477	0.98591	-0.0445361	CTSZ
OID05205	-0.00233879	1.80512	-0.0429226	0.965815	0.986434	-0.0428583	TNFRSF13C
OID01002	0.00401647	1.92212	0.0379226	0.969788	0.989647	0.0378745	SH2D1A
OID00985	0.002301	5.01385	0.0356608	0.971593	0.990644	0.0356103	CKAP4
OID00475	0.00248233	2.8174	0.0310282	0.975282	0.992278	0.0309842	GDNF
OID00953	-0.00375948	0.689169	-0.0297313	0.976314	0.992278	-0.0296899	PRDX3
OID00491	-0.00301759	6.28827	-0.0289191	0.976961	0.992278	-0.0288793	CST5
OID01117	-0.00489956	2.8562	-0.0277405	0.977898	0.992278	-0.0277042	LHB
OID00567	0.00229183	6.07005	0.0274078	0.978165	0.992278	0.0273692	TNF-R2
OID00670	-0.00130603	5.88553	-0.0262675	0.979074	0.992278	-0.0262298	IFN-gamma-R1
OID01422	-0.00240345	4.09552	-0.0253379	0.979813	0.992278	-0.0253039	CD300LG
OID01478	-0.00211556	4.79725	-0.0253131	0.979833	0.992278	-0.0252781	XG
OID00649	-0.00190954	6.88552	-0.0240853	0.980812	0.992429	-0.0240507	TNF-R1
OID00592	0.00395527	5.53731	0.0225288	0.98205	0.99268	0.0224988	CCL24
OID01243	0.00457746	8.95624	0.0207362	0.983478	0.99268	0.0207087	MBL2
OID05193	-0.0019469	3.29809	-0.0206491	0.98355	0.99268	-0.0206187	PTS
OID05475	0.0022808	1.12642	0.0188345	0.984994	0.993299	0.0188087	SPINK4
OID01451	0.00126146	5.62404	0.015941	0.9873	0.994459	0.0159175	CLEC14A
OID01118	-0.00203284	0.805272	-0.0148552	0.988164	0.994459	-0.0148343	FOSB
OID01333	-0.00103448	3.63771	-0.0142086	0.988678	0.994459	-0.0141903	PFKM
OID00582	0.000848257	8.12876	0.0132177	0.98947	0.994459	0.013198	PLC
OID00623	-0.000883986	7.28664	-0.00953123	0.992407	0.995802	-0.00951665	PGLYRP1
OID05422	-0.000550872	6.78705	-0.00944818	0.992472	0.995802	-0.00943555	MANSC1
OID00646	-0.000380781	5.56692	-0.00498656	0.996027	0.997777	-0.00497925	ICAM-2
OID00354	-0.000627137	3.70743	-0.00488415	0.996108	0.997777	-0.00487758	IL-5R-alpha
OID00615	-0.000157786	6.16405	-0.00211412	0.998316	0.999151	-0.00211085	FAS
OID05186	-4.67931e-05	3.72662	-0.000216347	0.999828	0.999828	-0.000216075	PSG1

## Sheet: ST6 S5x CSF SomaScan PD vs HC
SeqID	estimate	standard_error	tval	pval	qval	gene
CRYBB2.10000.28.3	-0.00383462	0.00996181	-0.384932	0.700568	0.943917	CRYBB2
RAF1.10001.7.3	-0.00450777	0.0050555	-0.891656	0.373312	0.834861	RAF1
ZNF41.10003.15.3	-0.00378406	0.00475073	-0.796522	0.426376	0.853439	ZNF41
ELK1.10006.25.3	0.00690307	0.00340889	2.02502	0.0437751	0.42046	ELK1
GUCA1A.10008.43.3	0.00828652	0.00391641	2.11585	0.0352042	0.399756	GUCA1A
OCRL.10011.65.3	-0.00271567	0.00388002	-0.699911	0.48454	0.868236	OCRL
SPDEF.10012.5.3	-0.00263725	0.00361658	-0.729212	0.466456	0.860657	SPDEF
SNAI2.10014.31.3	-0.00267648	0.00542191	-0.493642	0.62193	0.920221	SNAI2
KCNAB2.10015.119.3	0.00299247	0.00523882	0.57121	0.568297	0.904797	KCNAB2
POLH.10022.207.3	0.00756256	0.00977543	0.773629	0.439776	0.853882	POLH
VDR.10023.32.3	-0.00214419	0.00574032	-0.373531	0.709024	0.946557	VDR
HOGA1.10024.44.3	0.00196117	0.00544566	0.360134	0.719007	0.946978	HOGA1
MUTYH.10030.8.3	0.0078321	0.00495779	1.57976	0.115245	0.613867	MUTYH
DUSP4.10035.6.3	-0.00278944	0.00479951	-0.581194	0.561558	0.904006	DUSP4
ZHX3.10036.201.3	-0.00809152	0.0121042	-0.668488	0.50435	0.879393	ZHX3
SIGLEC12.10037.98.3	0.0069515	0.00876714	0.792904	0.428478	0.853439	SIGLEC12
TP63.10040.63.3	0.0017773	0.00646451	0.274932	0.783563	0.959853	TP63
HNF4A.10041.3.3	0.0111721	0.0198096	0.563976	0.573203	0.907138	HNF4A
SGK3.10042.8.3	-0.00379075	0.00540534	-0.701297	0.483676	0.867452	SGK3
BRD4.10043.31.3	0.000933775	0.00386133	0.241827	0.809084	0.963747	BRD4
WNT10A.10044.12.3	-0.0320051	0.0269068	-1.18948	0.235216	0.7536	WNT10A
CUL3.10045.47.3	0.00577848	0.00700343	0.825093	0.409992	0.84947	CUL3
BIRC2.10046.55.3	0.00515167	0.0145719	0.353534	0.723943	0.949027	BIRC2
NCF2.10047.12.3	0.0106617	0.00924276	1.15352	0.249639	0.760428	NCF2
CBFB.10048.7.3	-0.00184901	0.0038279	-0.483034	0.629433	0.923676	CBFB
TERF1.10049.112.3	0.00358521	0.00367703	0.975031	0.330352	0.824175	TERF1
ILK.10053.5.3	0.000670634	0.0077423	0.0866195	0.931033	0.990468	ILK
GAN.10054.3.3	-0.00187094	0.00528853	-0.353772	0.723765	0.949027	GAN
FOXM1.10056.5.3	0.00340722	0.00464094	0.734166	0.463436	0.860657	FOXM1
RAD23A.10058.1.3	-0.0124866	0.0128423	-0.972302	0.331705	0.824175	RAD23A
FANCL.10063.10.3	-0.00069341	0.00385594	-0.179829	0.857412	0.976614	FANCL
RBBP9.10064.12.3	-0.00375368	0.0052105	-0.720407	0.471851	0.860657	RBBP9
PLCG2.10070.22.3	0.00945866	0.0040872	2.31421	0.02135	0.32452	PLCG2
TDP1.10073.22.3	-0.00210691	0.00503799	-0.418205	0.676105	0.93671	TDP1
BRD2.10074.128.3	-0.00226897	0.00509575	-0.445266	0.656457	0.931927	BRD2
ACBD6.10075.75.3	0.0195053	0.00674611	2.89134	0.00412406	0.175713	ACBD6
AP4M1.10076.1.3	0.00171969	0.00410788	0.418631	0.675794	0.93671	AP4M1
BAG3.10078.5.3	-0.000612456	0.00362142	-0.169121	0.865819	0.976842	BAG3
EIF2B1.10080.9.3	0.0157596	0.00663887	2.37384	0.0182508	0.310318	EIF2B1
SATB2.10081.17.3	-0.00264493	0.00816116	-0.324088	0.746104	0.955424	SATB2
NEFL.10082.251.3	0.0690029	0.0218793	3.15379	0.00177956	0.118281	NEFL
STAR.10085.25.3	-0.00538691	0.0082523	-0.652777	0.514413	0.882597	STAR
CBS.10086.39.3	-0.00426982	0.010817	-0.394732	0.693329	0.940504	CBS
CRYAA.10087.10.3	0.00544944	0.00382648	1.42414	0.155474	0.673362	CRYAA
APRT.10088.37.3	0.00963888	0.00884153	1.09018	0.276532	0.782227	APRT
ASMTL.10089.7.3	0.00353329	0.00349086	1.01215	0.312303	0.812219	ASMTL
STUB1.10336.3.3	-0.0056516	0.0083328	-0.678235	0.49816	0.876842	STUB1
ENO2.10339.48.3	-0.0109234	0.0181539	-0.60171	0.547834	0.899227	ENO2
PIAS4.10342.55.3	-0.00535273	0.0111229	-0.481236	0.630709	0.923876	PIAS4
IL10RA.10344.334.3	-0.00963463	0.013091	-0.735971	0.462339	0.860657	IL10RA
STAT3.10346.5.3	0.00331131	0.0134642	0.245934	0.805906	0.963185	STAT3
JUN.10356.21.3	-0.00581719	0.00677872	-0.858155	0.391511	0.842138	JUN
OAS1.10361.25.3	1.95462e-05	0.00442636	0.00441587	0.99648	0.999621	OAS1
MYC.10362.35.3	0.000358877	0.0081847	0.0438474	0.965056	0.996684	MYC
SMAD3.10363.13.3	-0.0220587	0.0186854	-1.18053	0.238748	0.754903	SMAD3
SMAD2.10364.6.3	-0.00351745	0.0036816	-0.955415	0.340158	0.826004	SMAD2
IL12B.IL23A.10365.132.3	0.000907164	0.0050385	0.180046	0.857241	0.976614	IL12B
PDGFRA.10366.11.3	-0.0133837	0.0118794	-1.12663	0.260822	0.772036	PDGFRA
IL12A.IL12B.10367.62.3	0.0115148	0.00358001	3.2164	0.00144391	0.110737	IL12A
STAT1.10370.21.3	-0.00252696	0.00969841	-0.260554	0.79462	0.960683	STAT1
STAT6.10372.18.3	0.00159474	0.00483751	0.329661	0.741892	0.954326	STAT6
ZNRF3.10390.21.3	0.00984533	0.00425747	2.31248	0.0214464	0.32452	ZNRF3
ANGPTL3.10391.1.3	-0.0192091	0.0244032	-0.787155	0.431829	0.853439	ANGPTL3
MCL1.10396.6.3	0.00786836	0.00776299	1.01357	0.311625	0.811919	MCL1
STX12.10418.36.3	-0.0262675	0.0214788	-1.22295	0.222335	0.747177	STX12
SCARA5.10419.1.3	0.00633462	0.00402135	1.57525	0.116283	0.615646	SCARA5
NPDC1.10424.31.3	-0.0507404	0.0183583	-2.7639	0.00607461	0.204391	NPDC1
B4GALT5.10425.3.3	-0.000537051	0.00348423	-0.154138	0.877608	0.978064	B4GALT5
GOSR2.10426.21.3	-0.0114225	0.0237462	-0.481022	0.630861	0.923876	GOSR2
KIR2DS2.10428.1.3	0.0120742	0.00939258	1.2855	0.199635	0.725958	KIR2DS2
SLC3A2.10430.31.3	-0.00294357	0.0090723	-0.324456	0.745825	0.955424	SLC3A2
SHISAL1.10432.3.3	0.0122495	0.00549065	2.23097	0.0264424	0.361138	SHISAL1
AGA.10435.2.3	0.00151482	0.00547014	0.276925	0.782033	0.959853	AGA
CSF2RA.10438.19.3	0.0276362	0.0202901	1.36205	0.174231	0.695947	CSF2RA
CLMP.10440.26.3	-0.00252788	0.0154178	-0.163959	0.869877	0.976966	CLMP
TMEM190.10442.1.3	0.00155004	0.0081871	0.189327	0.849968	0.976097	TMEM190
APOM.10445.20.3	0.00792936	0.0214686	0.369346	0.712137	0.946557	APOM
PABPC3.10447.18.3	-0.00853212	0.00754875	-1.13027	0.25929	0.772036	PABPC3
SHISA2.10449.31.3	-0.00691064	0.00425306	-1.62486	0.105271	0.598373	SHISA2
NUCB1.10451.11.3	-0.0019122	0.0108579	-0.176112	0.860328	0.976614	NUCB1
CEACAM20.10453.7.3	0.00454404	0.00596282	0.762062	0.446638	0.856851	CEACAM20
DNAJC16.10454.99.3	0.00448316	0.0100044	0.448119	0.6544	0.931519	DNAJC16
IL31.10455.196.3	0.00840656	0.00412482	2.03805	0.0424464	0.417347	IL31
INSL5.10462.14.3	0.00346975	0.00655817	0.529073	0.597157	0.912389	INSL5
ANTXR1.10464.6.3	0.00134235	0.00297377	0.451396	0.652039	0.930297	ANTXR1
MAGEA4.10485.56.3	-0.0124477	0.0345627	-0.360148	0.718997	0.946978	MAGEA4
RPN1.10490.3.3	0.00474889	0.00972915	0.48811	0.625838	0.923363	RPN1
CLCA1.10496.11.3	0.00197908	0.00480645	0.411755	0.680821	0.937941	CLCA1
TMEM106A.10499.1.3	0.0131965	0.0109556	1.20454	0.229355	0.750201	TMEM106A
PGRMC2.10506.53.3	0.00118593	0.00605986	0.195703	0.844979	0.976097	PGRMC2
ACRV1.10507.166.3	-0.00141562	0.00984349	-0.143813	0.885747	0.981368	ACRV1
SCIMP.10510.62.3	0.011672	0.00505112	2.31078	0.0215419	0.32452	SCIMP
COL6A3.10511.10.3	-0.00337405	0.0661893	-0.0509757	0.95938	0.995748	COL6A3
CSF2RB.10512.13.3	0.0121526	0.0047326	2.56784	0.0107309	0.255951	CSF2RB
KCNIP3.10513.13.3	-0.0057399	0.00844075	-0.680023	0.497029	0.875818	KCNIP3
PTGDS.10514.5.3	-0.00265622	0.011012	-0.241211	0.809561	0.964085	PTGDS
MXRA8.10521.10.3	0.0150151	0.0137002	1.09598	0.273992	0.780001	MXRA8
DHX9.10527.22.3	0.000559023	0.00688333	0.0812141	0.935327	0.991392	DHX9
PSMB6.10530.8.3	-0.00169249	0.00555344	-0.304765	0.760762	0.95671	PSMB6
NRAS.10531.18.3	-0.00258157	0.00696974	-0.370397	0.711355	0.946557	NRAS
PARP1.10534.40.3	0.00469458	0.00656146	0.715478	0.474886	0.861454	PARP1
COX6A2.10535.25.3	-0.00717763	0.0117119	-0.612847	0.540455	0.893862	COX6A2
CD99L2.10539.30.3	-0.00145745	0.00555291	-0.262467	0.793147	0.960683	CD99L2
TSPEAR.10546.2.3	-0.0169511	0.00980206	-1.72934	0.084805	0.555523	TSPEAR
BMPR1B.10550.37.3	-0.00166554	0.00532742	-0.312636	0.754781	0.955816	BMPR1B
LAT.10551.7.3	-0.0014434	0.0109316	-0.13204	0.895044	0.982894	LAT
KLRC4.10552.88.3	-0.00249014	0.00583839	-0.426512	0.670049	0.935604	KLRC4
TOR1AIP2.10553.8.3	0.000445847	0.0126645	0.0352043	0.971941	0.998334	TOR1AIP2
GLB1.10554.23.3	-0.0674215	0.0396456	-1.70061	0.0900819	0.572153	GLB1
TEX29.10557.6.3	-0.030436	0.0138084	-2.20416	0.0282928	0.369214	TEX29
PCDH9.10558.26.3	-0.0246693	0.0203892	-1.20992	0.227289	0.750201	PCDH9
ITM2C.10560.1.3	0.00377734	0.00851883	0.44341	0.657797	0.932363	ITM2C
PGLYRP3.10561.5.3	-0.000949538	0.0100907	-0.0941005	0.925094	0.990468	PGLYRP3
NETO2.10562.42.3	-0.059887	0.0172475	-3.47222	0.000594247	0.0728452	NETO2
LYSMD3.10563.13.3	0.00558533	0.00655021	0.852695	0.394528	0.842138	LYSMD3
SLITRK3.10565.19.3	-0.0281483	0.0249863	-1.12655	0.260859	0.772036	SLITRK3
MFAP2.10569.28.3	0.0108918	0.014391	0.756847	0.449752	0.858168	MFAP2
MGAT1.10571.14.3	0.00446814	0.00533037	0.838243	0.40258	0.846987	MGAT1
CST8.10572.65.3	-0.014264	0.0193287	-0.737969	0.461126	0.860657	CST8
B2M.10574.10.3	-0.025845	0.0236983	-1.09059	0.276354	0.782227	B2M
PUF60.10575.31.3	-0.00960226	0.0123136	-0.77981	0.436134	0.853882	PUF60
SFTA2.10580.14.3	-8.00419e-05	0.00594505	-0.0134636	0.989267	0.999621	SFTA2
POMK.10582.36.3	-0.0144191	0.0120132	-1.20028	0.231005	0.750201	POMK
TMEM108.10583.1.3	0.00781027	0.00484997	1.61038	0.108396	0.601255	TMEM108
NDUFS4.10584.7.3	-0.00127914	0.00359833	-0.355481	0.722486	0.948953	NDUFS4
ST3GAL5.10588.39.3	0.00468304	0.00570058	0.821501	0.412031	0.84947	ST3GAL5
RAET1L.10589.7.3	-0.0279623	0.0159455	-1.75362	0.0805446	0.540271	RAET1L
CLGN.10600.24.3	-0.0236707	0.0257092	-0.920709	0.357962	0.831836	CLGN
HTN3.10603.1.3	-0.00888348	0.0155042	-0.572973	0.567104	0.904797	HTN3
APMAP.10605.22.3	0.0110658	0.00536289	2.06341	0.0399574	0.410031	APMAP
TOR1AIP1.10606.34.3	-0.00891595	0.0154029	-0.578847	0.563139	0.90406	TOR1AIP1
HTN1.10608.9.3	0.0162924	0.00606884	2.6846	0.0076765	0.225456	HTN1
PLOD3.10612.18.3	0.0184669	0.00953999	1.93574	0.0538648	0.46124	PLOD3
GOLM2.10613.33.3	-0.0243189	0.0150859	-1.61203	0.108036	0.601177	GOLM2
MPZ.10615.18.3	0.0252483	0.010009	2.52256	0.0121819	0.276711	MPZ
PODXL2.10616.67.3	-0.00324022	0.00566919	-0.571548	0.568068	0.904797	PODXL2
LRP2.10618.190.3	-0.0123712	0.00637295	-1.9412	0.053196	0.461178	LRP2
MSMB.10620.21.3	-0.0109815	0.0193736	-0.566827	0.571267	0.906644	MSMB
PRR16.10621.26.3	0.00302836	0.003537	0.856195	0.392592	0.842138	PRR16
MUC1.10623.19.3	0.00309759	0.0042732	0.724889	0.469101	0.860657	MUC1
SPINK13.10624.45.3	0.00635723	0.00660619	0.962314	0.336688	0.825167	SPINK13
APLP2.10627.87.3	0.00416537	0.0115538	0.360521	0.718719	0.946978	APLP2
HTATIP2.10630.5.3	-0.00404907	0.00872711	-0.463965	0.643019	0.928577	HTATIP2
ELAPOR1.10637.50.3	0.0193198	0.00620019	3.116	0.00201564	0.126481	ELAPOR1
TINF2.10638.1.3	0.00378929	0.00573458	0.660779	0.509275	0.881445	TINF2
OLFM3.10643.16.3	-0.0085251	0.00867336	-0.982906	0.326467	0.8236	OLFM3
ASCC1.10647.18.3	-0.003713	0.0122567	-0.302935	0.762155	0.957179	ASCC1
INSIG1.10663.42.3	0.00889582	0.00470495	1.89074	0.0596494	0.487236	INSIG1
GNPTG.10666.7.3	0.018565	0.0147097	1.26209	0.207923	0.737649	GNPTG
C1orf185.10667.78.3	0.00551322	0.00493169	1.11792	0.264521	0.772036	C1orf185
STX4.10668.5.3	-0.000870591	0.012008	-0.0725007	0.942253	0.993502	STX4
SFTPB.10672.75.3	-0.00778974	0.011813	-0.65942	0.510146	0.881445	SFTPB
TMX2.10675.223.3	-0.024299	0.0155384	-1.5638	0.118947	0.619885	TMX2
NDUFB4.10677.9.3	-0.00375421	0.0134517	-0.279088	0.780375	0.959853	NDUFB4
KLRG2.10693.43.3	0.000443676	0.00430976	0.102947	0.918076	0.988818	KLRG2
WFDC10B.10695.12.3	0.00314139	0.0039674	0.791801	0.429119	0.853439	WFDC10B
LRP1.10699.52.3	0.0347183	0.00711169	4.88187	1.73248e-06	0.00196464	LRP1
IGSF11.10700.10.3	-0.0230687	0.0229662	-1.00446	0.315988	0.81399	IGSF11
COL28A1.10702.1.3	0.0140901	0.0138279	1.01896	0.309064	0.809972	COL28A1
SUDS3.10703.203.3	-0.00537672	0.00852208	-0.630916	0.528589	0.888354	SUDS3
IRAG2.10704.91.3	-0.00154858	0.00721004	-0.214781	0.830088	0.973253	IRAG2
ST6GALNAC3.10705.14.3	0.00597017	0.00531648	1.12296	0.262379	0.772036	ST6GALNAC3
GNRH2.10708.3.3	0.00754613	0.00815718	0.92509	0.355683	0.831836	GNRH2
ZPBP2.10710.23.3	0.0121252	0.00502384	2.41353	0.0164143	0.299726	ZPBP2
[truncated: 4,821 more rows]

## Sheet: ST7 S5x plasma SomaScan PD vs H
somamer	logFC	AveExpr	t	P.Value	adj.P.Val	z.std
[truncated: 7,290 more rows]

[truncated: 7 more sheets: ST8 PPMI CSF Olink PD vs HC, ST9 PPMI CSF Olink Prodromal PD, ST10 PPMI plasma Olink PD vs HC, ST11 PPMI plasma Olink Prodroma, ST12 PPMI urine LC-MS PD vs HC, ST13 PPMI urine denovo PD vs HC, ST14 PPMI urine LC-MS Prodromal]
